# Supplementary material for: Bis[μ-2-(2-benzoyl­hydrazinylidenemeth­yl)-6-methoxy­phenolato][2-(2-benzoyl­hydrazinylidenemeth­yl)-6-methoxy­phenolato]dimanganese(II) perchlorate methanol solvate
Source: Acta Crystallogr Sect E Struct Rep Online. 2010 May 22;66(Pt 6):m693–4. doi: 10.1107/S1600536810018040 (PMC2979386; doi:10.1107/S1600536810018040)
Supplement: Supplementary file 2 [file e-66-0m693-Isup2.hkl]

# 
# h,k,l, Fc-squared, Fo-squared, sigma(Fo-squared) and status flag 
# 
data_I
_shelx_title ' yu091109 in P-1' 
_shelx_refln_list_code          4 
_shelx_F_calc_maximum      256.13 
_exptl_crystal_F_000      1080.00 
_reflns_d_resolution_high  0.8409 
 
loop_ 
 _symmetry_equiv_pos_as_xyz 
 'x, y, z' 
 '-x, -y, -z' 
 
_cell_length_a    12.7184 
_cell_length_b    13.8723 
_cell_length_c    15.0885 
_cell_angle_alpha 100.268 
_cell_angle_beta   94.030 
_cell_angle_gamma 115.826 
 
_shelx_F_squared_multiplier     1.000 
 
loop_ 
 _refln_index_h 
 _refln_index_k 
 _refln_index_l 
 _refln_F_squared_calc 
 _refln_F_squared_meas 
 _refln_F_squared_sigma 
 _refln_observed_status 
   1   0   0    22613.62    22604.69    349.89 o 
   2   0   0     1002.37     1147.25     18.81 o 
   3   0   0     1891.66     2015.00     31.24 o 
   4   0   0    12111.28    12130.80    138.87 o 
   5   0   0       23.50       38.74      6.37 o 
   6   0   0      361.37      268.36     14.22 o 
   7   0   0     2309.14     2247.71    128.60 o 
   8   0   0        1.00        5.21      7.90 o 
   9   0   0      332.58      300.31     35.92 o 
  10   0   0      104.39      155.19     30.89 o 
  11   0   0      380.77      387.25     45.26 o 
  12   0   0       14.02        7.18     20.12 o 
  13   0   0      141.45      215.54     41.67 o 
 -13   1   0       49.79       20.12     23.71 o 
 -12   1   0      211.83      224.88     40.23 o 
 -11   1   0       57.92       39.51     22.27 o 
 -10   1   0     1150.25     1100.67     62.51 o 
  -9   1   0     3939.15     3938.56    117.11 o 
  -8   1   0        9.44       17.24     15.09 o 
  -7   1   0      775.11      914.63     24.03 o 
  -6   1   0      487.03      711.38     30.18 o 
  -5   1   0     4483.80     4280.05     58.10 o 
  -4   1   0     1273.36     1172.68     21.10 o 
  -3   1   0    14567.09    15333.30    167.23 o 
  -1   1   0     4687.65     5471.74     89.09 o 
   1   1   0     3090.78     2992.36     53.17 o 
   2   1   0      895.94      735.19     16.88 o 
   3   1   0    10257.95    10392.96    121.16 o 
   4   1   0      650.35      757.35     42.03 o 
   5   1   0      416.78      446.68     17.77 o 
   6   1   0     3963.19     4015.54    177.10 o 
   7   1   0      456.11      460.24     20.84 o 
   8   1   0      395.96      428.45     22.71 o 
   9   1   0     1060.31     1207.72     64.66 o 
  10   1   0     1482.29     1434.03     74.00 o 
  11   1   0      413.33      428.92     47.42 o 
  12   1   0      355.48      380.78     49.57 o 
 -14   2   0        6.04        1.44     22.99 o 
 -13   2   0       35.11       37.36     23.71 o 
 -12   2   0       88.08       84.06     27.30 o 
 -11   2   0     1649.83     1615.08     77.59 o 
 -10   2   0     1398.98     1444.09     69.69 o 
  -9   2   0     3495.49     3717.28    111.36 o 
  -8   2   0     4823.21     4852.43    124.29 o 
  -7   2   0      313.40      352.17     12.33 o 
  -6   2   0      169.36      196.52      8.52 o 
  -5   2   0     4825.75     4671.27     65.74 o 
  -4   2   0      270.14      295.28     19.40 o 
  -3   2   0     1046.81     1354.28     35.92 o 
  -2   2   0      303.36      286.11      7.83 o 
  -1   2   0       44.25       74.00      5.75 o 
   0   2   0     1641.33     1619.39     35.20 o 
   1   2   0    32186.47    34496.53    502.20 o 
   2   2   0     3663.22     3741.55    104.53 o 
   3   2   0       20.90       16.11      5.32 o 
   4   2   0     3370.66     3203.47     53.50 o 
   5   2   0      507.92      517.82     21.05 o 
   6   2   0     4330.14     4548.94     74.96 o 
   7   2   0     2631.18     2551.03    127.17 o 
   8   2   0      110.02       77.49     13.42 o 
   9   2   0        0.73        7.18     16.52 o 
  10   2   0      714.90      720.61     54.60 o 
  11   2   0      650.09      567.58     54.60 o 
  12   2   0       46.66       36.64     25.86 o 
 -14   3   0      840.77     1033.85     74.00 o 
 -13   3   0      287.83      308.22     44.54 o 
 -12   3   0      114.49       78.31     28.02 o 
 -11   3   0      145.72      166.68     31.61 o 
 -10   3   0     2363.12     2429.81     90.53 o 
  -9   3   0     2035.01     1882.35     73.28 o 
  -8   3   0     4559.90     4409.87    113.52 o 
  -7   3   0      352.85      404.49     30.89 o 
  -6   3   0       30.39       48.85     12.21 o 
  -5   3   0      480.63      558.96     28.02 o 
  -4   3   0     2764.29     2781.91     37.56 o 
  -3   3   0       13.88       16.97      3.14 o 
  -2   3   0        9.81       49.36      5.17 o 
  -1   3   0     6066.00     5897.41     73.07 o 
   0   3   0     4046.44     4567.62     60.94 o 
   1   3   0     1151.31     1031.70     33.05 o 
   2   3   0       45.96       43.21      6.60 o 
   3   3   0     1389.32     1404.02     46.70 o 
   4   3   0        0.90        1.97      5.83 o 
   5   3   0     1429.64     1354.27     36.11 o 
   6   3   0      998.38      969.91     32.02 o 
   7   3   0      515.98      576.28     55.32 o 
   8   3   0        0.16        1.08      9.65 o 
   9   3   0      526.19      468.43     44.54 o 
  10   3   0       13.31        2.16     17.24 o 
  11   3   0      193.94      244.27     41.67 o 
 -14   4   0       28.53       38.80     26.58 o 
 -13   4   0       78.72      127.88     33.77 o 
 -12   4   0      102.44       53.88     24.43 o 
 -11   4   0        2.16       13.65     15.81 o 
 -10   4   0        8.82        0.00     12.93 o 
  -9   4   0      580.80      542.43     40.23 o 
  -8   4   0      119.40      109.20     20.12 o 
  -7   4   0       19.98       20.12     11.50 o 
  -6   4   0       67.66       68.25     13.65 o 
  -5   4   0     1622.98     1596.39     34.21 o 
  -4   4   0     2828.08     2640.03     33.23 o 
  -3   4   0     6481.26     7288.07     72.30 o 
  -2   4   0     1503.35     1670.96     30.79 o 
  -1   4   0     2053.99     1974.00     35.28 o 
   0   4   0     2818.99     2474.35     58.91 o 
   1   4   0     2613.19     2407.54     60.35 o 
   2   4   0     2640.71     2399.20     43.94 o 
   3   4   0      875.35      952.94     62.51 o 
   4   4   0      308.55      287.36     17.76 o 
   5   4   0     1052.99     1021.32     32.92 o 
   6   4   0     1295.12     1308.27     39.98 o 
   7   4   0      219.15      229.67     20.37 o 
   8   4   0      358.90      302.46     66.10 o 
   9   4   0       88.05       61.79     25.15 o 
  10   4   0       13.79        0.00     20.84 o 
  11   4   0      120.07      117.11     34.49 o 
 -14   5   0       71.16       65.38     29.46 o 
 -13   5   0       79.77       33.77     23.71 o 
 -12   5   0        5.87        0.00     16.52 o 
 -11   5   0       39.60       15.81     17.96 o 
 -10   5   0      642.24      648.76     45.26 o 
  -9   5   0      910.72      849.21     47.42 o 
  -8   5   0      868.34      834.12     43.11 o 
  -7   5   0     3281.21     3110.18     82.62 o 
  -6   5   0      395.97      382.92     11.68 o 
  -5   5   0     1893.66     2022.42     29.71 o 
  -4   5   0     3163.31     2842.29     36.58 o 
  -3   5   0     6399.75     6222.87     65.62 o 
  -2   5   0        4.57        3.71      3.27 o 
  -1   5   0      133.47      115.33      9.90 o 
   0   5   0     1200.10     1123.66     39.51 o 
   1   5   0     1256.09     1241.49     44.54 o 
   2   5   0     3994.63     4015.49     65.24 o 
   3   5   0      604.40      526.21     57.48 o 
   4   5   0      901.16      874.99     30.71 o 
   5   5   0      318.20      317.98     46.34 o 
   6   5   0      252.89      251.65     20.75 o 
   7   5   0      235.63      272.74     23.22 o 
   8   5   0      956.12     1024.17     72.56 o 
   9   5   0       15.49        0.00     20.84 o 
  10   5   0       56.15       73.28     30.18 o 
 -15   6   0      170.71      174.58     39.51 o 
 -14   6   0       11.78       25.86     23.71 o 
 -13   6   0       86.15       52.45     24.43 o 
 -12   6   0       47.75       41.67     20.84 o 
 -11   6   0     2410.82     2301.92     86.93 o 
 -10   6   0       99.69       75.44     20.12 o 
  -9   6   0     3028.46     2847.95     87.65 o 
  -8   6   0      407.52      396.90     22.50 o 
  -7   6   0     3090.24     3113.10     41.75 o 
  -6   6   0      172.07      204.71     11.84 o 
  -5   6   0     3689.54     3697.25     56.20 o 
  -4   6   0      619.13      614.21     15.92 o 
  -3   6   0       57.78       23.18      4.62 o 
  -2   6   0     2158.04     2128.69     42.31 o 
  -1   6   0       15.92       25.86      7.11 o 
   0   6   0      233.50      382.22     25.15 o 
   1   6   0      744.13      928.96     41.67 o 
   2   6   0      138.71      164.02     14.12 o 
   3   6   0       94.27       98.33     13.18 o 
   4   6   0      266.22      274.01     19.81 o 
   5   6   0       19.99       13.29     10.16 o 
   6   6   0      723.50      770.12     35.92 o 
   7   6   0     1062.29     1199.75     44.85 o 
   8   6   0       75.50       88.10     29.82 o 
   9   6   0       49.77        0.00     20.12 o 
 -15   7   0      255.55      276.60     46.70 o 
 -14   7   0      881.25      944.05     66.10 o 
 -13   7   0      319.72      273.73     38.80 o 
 -12   7   0      291.85      305.34     37.36 o 
 -11   7   0     5052.01     5132.10    100.68 o 
 -10   7   0      724.70      720.35     49.57 o 
  -9   7   0      688.26      751.31     34.49 o 
  -8   7   0     2925.96     2959.49     62.48 o 
  -7   7   0      975.05      975.97     21.96 o 
  -6   7   0      398.26      479.58     15.65 o 
  -5   7   0        2.65       10.13      4.84 o 
  -4   7   0     3539.11     3965.64     66.10 o 
  -3   7   0      330.52      263.07     11.50 o 
  -2   7   0     1532.72     1613.35     44.18 o 
  -1   7   0     1238.48     1372.19     49.21 o 
   0   7   0      145.37      140.82     19.40 o 
   1   7   0     1529.56     1292.50     53.17 o 
   2   7   0     1506.37     1537.20     40.56 o 
   3   7   0      800.60      769.97     41.31 o 
   4   7   0      403.95      384.38     24.60 o 
   5   7   0        5.83        8.62     10.16 o 
   6   7   0     1440.11     1510.82     87.29 o 
   7   7   0      554.75      573.93     34.15 o 
   8   7   0        2.00        3.94     15.81 o 
   9   7   0       16.45        0.00     22.27 o 
 -15   8   0       21.09       10.28     17.76 o 
 -14   8   0      471.05      444.08     35.30 o 
 -13   8   0     2863.09     2871.85     77.68 o 
 -12   8   0      102.55       89.18     38.80 o 
 -11   8   0      882.47      799.42     37.72 o 
 -10   8   0       73.78      105.74     17.01 o 
  -9   8   0       23.23       30.18     10.84 o 
  -8   8   0     1930.58     1895.84     49.21 o 
  -7   8   0      645.14      803.85     21.37 o 
  -6   8   0      246.48      246.71     29.36 o 
  -5   8   0     1666.70     1781.06     55.71 o 
  -4   8   0     1906.03     1863.19     32.39 o 
  -3   8   0     3883.53     3580.95     65.83 o 
  -2   8   0      389.69      289.91     19.05 o 
  -1   8   0      126.35      130.04     20.84 o 
   0   8   0      108.98      146.56     22.27 o 
   1   8   0     1850.55     1913.85     45.72 o 
   2   8   0     1073.68     1125.98     36.92 o 
   3   8   0     1342.64     1396.12     43.84 o 
   4   8   0       17.20        3.95     10.16 o 
   5   8   0      405.94      398.18     28.45 o 
   6   8   0      101.01      122.28     20.30 o 
   7   8   0       53.03       20.32     18.32 o 
   8   8   0        1.34       22.55     16.46 o 
 -14   9   0      392.64      326.97     31.68 o 
 -13   9   0      220.65      177.74     25.05 o 
 -12   9   0       67.82       47.77     16.50 o 
 -11   9   0      713.43      710.35     38.80 o 
 -10   9   0     2944.20     3035.93     94.48 o 
  -9   9   0        1.10        0.00      8.98 o 
  -8   9   0     1574.09     1586.32     44.67 o 
  -7   9   0     1335.53     1374.29     30.96 o 
  -6   9   0       44.41       51.19      7.97 o 
  -5   9   0      725.72      678.65     19.88 o 
  -4   9   0     5794.87     5876.90     72.09 o 
  -3   9   0     6460.84     6561.93    150.16 o 
  -2   9   0     1633.52     1611.97     57.48 o 
  -1   9   0       44.06       34.49     16.52 o 
   0   9   0     1622.17     1570.54     64.66 o 
   1   9   0      272.87      234.79     19.13 o 
   2   9   0      118.85      112.96     16.04 o 
   3   9   0       78.85       63.39     15.49 o 
   4   9   0      509.99      462.23     29.69 o 
   5   9   0        4.95        8.06     13.69 o 
   6   9   0        7.79        0.00     13.96 o 
   7   9   0       23.67       28.85     16.88 o 
 -14  10   0       22.10       36.64     23.71 o 
 -13  10   0     1979.45     1839.54     61.75 o 
 -12  10   0      334.01      283.07     40.23 o 
 -11  10   0     1133.97     1195.51     68.97 o 
 -10  10   0       57.92       47.42     20.84 o 
  -9  10   0       24.53       10.78     15.09 o 
  -8  10   0        3.83        0.00     11.50 o 
  -7  10   0     1864.10     1924.84     47.12 o 
  -6  10   0      320.89      298.20     20.20 o 
  -5  10   0        0.72        0.00     11.14 o 
  -4  10   0        2.65        0.00     13.65 o 
  -3  10   0     1137.19     1173.04     39.54 o 
  -2  10   0      181.82      165.40     18.50 o 
  -1  10   0      148.27      194.70     28.02 o 
   0  10   0      190.54      196.86     29.46 o 
   1  10   0       31.73       15.09     15.81 o 
   2  10   0      533.70      533.81     45.98 o 
   3  10   0      255.54      271.58     36.64 o 
   4  10   0      345.37      383.65     43.11 o 
   5  10   0        0.10        0.72     20.84 o 
   6  10   0       48.59      114.23     32.33 o 
 -14  11   0       19.94        0.00     21.55 o 
 -13  11   0     1070.79     1007.99     70.41 o 
 -12  11   0      735.60      726.36     57.48 o 
 -11  11   0      155.01      204.04     35.92 o 
 -10  11   0     1055.70     1137.31     66.10 o 
  -9  11   0      269.52      309.65     38.80 o 
  -8  11   0      103.03      114.23     26.58 o 
  -7  11   0        0.73        6.98      8.79 o 
  -6  11   0       72.89       67.20     37.72 o 
  -5  11   0      146.48      155.36     17.90 o 
  -4  11   0      469.18      487.48     27.52 o 
  -3  11   0      732.42      769.41     44.90 o 
  -2  11   0      224.03      238.53     30.89 o 
  -1  11   0      546.66      523.03     43.83 o 
   0  11   0      139.11       84.06     23.71 o 
   1  11   0      249.19      242.12     35.92 o 
   2  11   0      615.67      632.24     52.45 o 
   3  11   0      728.26      762.28     56.76 o 
   4  11   0       17.53       29.46     23.71 o 
   5  11   0        7.88       12.21     21.55 o 
 -14  12   0      151.34      103.46     33.05 o 
 -13  12   0       82.78       66.82     28.74 o 
 -12  12   0       87.57       85.50     30.18 o 
 -11  12   0      162.30       99.15     27.30 o 
 -10  12   0       74.14      125.73     30.18 o 
  -9  12   0       29.65       20.84     18.68 o 
  -8  12   0        1.40        5.75     15.81 o 
  -7  12   0     1457.07     1500.40     46.77 o 
  -6  12   0      510.57      604.87     34.13 o 
  -5  12   0      578.86      652.08     32.41 o 
  -4  12   0       48.02       48.83     12.95 o 
  -3  12   0     1410.84     1479.87     49.21 o 
  -2  12   0      214.57      273.01     35.20 o 
  -1  12   0      408.87      449.03     43.83 o 
   0  12   0      216.20      187.52     34.49 o 
   1  12   0      451.30      426.04     46.70 o 
   2  12   0      103.17       54.60     26.58 o 
   3  12   0      159.22      262.95     42.39 o 
 -13  13   0        8.97        2.87     18.68 o 
 -12  13   0       68.53       77.59     30.18 o 
 -11  13   0        0.97        0.00     15.09 o 
 -10  13   0      450.34      495.01     51.01 o 
  -9  13   0      286.74      294.57     40.95 o 
  -8  13   0      216.44      239.96     37.36 o 
  -7  13   0      787.12      814.19     36.62 o 
  -6  13   0     2285.45     2172.59     97.35 o 
  -5  13   0      192.44      183.81     21.83 o 
  -4  13   0       13.67        1.60     11.42 o 
  -3  13   0        7.21       19.40     18.68 o 
  -2  13   0      193.81      239.96     36.64 o 
  -1  13   0       46.23       32.33     20.84 o 
   0  13   0        2.02        0.00     17.96 o 
   1  13   0      129.83      142.25     33.77 o 
   2  13   0        2.76        0.00     22.99 o 
 -12  14   0      106.73      107.05     32.33 o 
 -11  14   0     1087.92     1103.54     74.72 o 
 -10  14   0      292.62      325.46     45.26 o 
  -9  14   0       27.53       71.13     27.30 o 
  -8  14   0     1485.60     1518.09     80.47 o 
  -7  14   0      778.41      832.57     45.62 o 
  -6  14   0      166.72      192.07     23.42 o 
  -5  14   0       43.94       30.35     30.53 o 
  -4  14   0       90.93       68.48     17.52 o 
  -3  14   0        5.30        0.00     15.09 o 
  -2  14   0        1.31       10.78     19.40 o 
  -1  14   0        4.42        0.00     17.24 o 
   0  14   0      259.74      274.45     43.11 o 
 -11  15   0      395.88      417.42     53.17 o 
 -10  15   0       10.67       15.09     22.99 o 
  -9  15   0      205.26      205.48     38.08 o 
  -8  15   0      131.27      111.36     32.33 o 
  -7  15   0      433.79      421.95     32.02 o 
  -6  15   0       13.25        6.28     16.17 o 
  -5  15   0      222.12      223.29     27.18 o 
  -4  15   0      167.43      150.88     31.61 o 
  -3  15   0      121.79      119.26     30.18 o 
  -2  15   0        5.57        0.00     21.55 o 
  -9  16   0        3.04       31.61     24.43 o 
  -8  16   0       12.93        0.00     20.84 o 
  -7  16   0      466.42      632.24     60.35 o 
  -6  16   0      208.64      181.07     27.15 o 
  -5  16   0      282.46      372.16     47.42 o 
   4 -16   1      215.66      171.71     36.64 o 
   5 -16   1        1.28       32.33     23.71 o 
   6 -16   1        0.84        0.00     13.28 o 
   7 -16   1      146.42      170.99     38.08 o 
   8 -16   1      232.63      191.83     38.08 o 
   9 -16   1      143.38      121.42     32.33 o 
   1 -15   1      315.47      306.78     46.70 o 
   2 -15   1       13.36        6.47     23.71 o 
   3 -15   1       42.27       39.51     23.71 o 
   4 -15   1       14.12        0.00     17.96 o 
   5 -15   1        0.22        6.64     13.40 o 
   6 -15   1      379.23      385.29     31.30 o 
   7 -15   1       70.94       71.13     28.02 o 
   8 -15   1       51.30       96.27     30.89 o 
   9 -15   1      243.81      229.19     40.95 o 
  10 -15   1      134.77      133.63     33.77 o 
  11 -15   1        2.53        0.00     19.40 o 
  -1 -14   1       16.02       14.37     22.99 o 
   0 -14   1        0.19        0.00     19.40 o 
   1 -14   1       20.38        7.18     21.55 o 
   2 -14   1      497.46      549.62     51.73 o 
   3 -14   1       33.99        5.75     19.40 o 
   4 -14   1       14.80        7.38     27.30 o 
   5 -14   1       75.70       93.72     20.48 o 
   6 -14   1       28.37       22.63     14.73 o 
   7 -14   1      351.15      366.04     27.96 o 
   8 -14   1      628.66      701.21     54.60 o 
   9 -14   1     1806.81     1940.54     91.24 o 
  10 -14   1       83.52       79.03     25.15 o 
  11 -14   1       23.88       51.73     26.58 o 
  12 -14   1      201.83      219.85     40.95 o 
  -2 -13   1        0.13       32.33     25.86 o 
  -1 -13   1      329.81      331.21     45.98 o 
   0 -13   1       41.15       28.02     23.71 o 
   1 -13   1       19.53       17.24     20.12 o 
   2 -13   1       12.52        0.00     17.24 o 
   3 -13   1      321.52      309.65     38.80 o 
   4 -13   1       40.85       81.99     19.76 o 
   5 -13   1       20.50       22.07     12.67 o 
   6 -13   1       16.28        0.00     10.33 o 
   7 -13   1     1040.59      958.25     51.73 o 
   8 -13   1      715.79      704.08     52.45 o 
   9 -13   1      415.86      354.20     42.39 o 
  10 -13   1        0.81       14.37     19.40 o 
  11 -13   1       77.22       85.50     28.02 o 
  12 -13   1        0.82        0.00     20.84 o 
  13 -13   1       14.13        0.00     19.40 o 
  -4 -12   1        0.14       11.50     24.43 o 
  -3 -12   1        6.39        0.00     19.40 o 
  -2 -12   1      547.78      588.41     53.17 o 
  -1 -12   1      490.23      445.44     47.42 o 
   0 -12   1      459.56      475.62     45.98 o 
   1 -12   1       52.27       22.27     17.24 o 
   2 -12   1        0.90        0.00     13.65 o 
   3 -12   1       22.67       33.45     12.43 o 
   4 -12   1      949.32      938.04     44.54 o 
   5 -12   1       42.53       36.50     12.59 o 
   6 -12   1        2.37        3.92      9.31 o 
   7 -12   1      191.68      175.00     18.97 o 
   8 -12   1     1536.79     1490.79     74.00 o 
   9 -12   1      176.47      201.17     33.77 o 
  10 -12   1        4.29        6.47     17.24 o 
  11 -12   1      116.90      106.33     28.02 o 
  12 -12   1        3.30       10.78     20.12 o 
  13 -12   1      629.83      595.60     58.19 o 
  14 -12   1       86.40       78.31     31.61 o 
  -5 -11   1      140.58       86.93     32.33 o 
  -4 -11   1        0.39        7.18     22.27 o 
  -3 -11   1      215.68      241.40     38.80 o 
  -2 -11   1     1264.33     1272.38     69.69 o 
  -1 -11   1     2633.24     2469.32     94.84 o 
   0 -11   1       36.50       39.51     19.40 o 
   1 -11   1      208.01      168.12     28.02 o 
   2 -11   1       51.76       14.37     15.81 o 
   3 -11   1      531.88      567.73     29.18 o 
   4 -11   1        2.49        2.98      8.98 o 
   5 -11   1       65.86       67.69     13.18 o 
   6 -11   1      120.83      120.84     17.24 o 
   7 -11   1       21.07        8.30      8.98 o 
   8 -11   1      211.57      188.23     30.18 o 
   9 -11   1      905.32      854.96     56.04 o 
  10 -11   1     1058.39     1181.86     66.82 o 
  11 -11   1      113.91      146.56     31.61 o 
  12 -11   1      103.88       69.69     25.86 o 
  13 -11   1      795.62      865.02     63.94 o 
  14 -11   1      420.00      558.96     57.48 o 
  -6 -10   1      354.53      442.57     49.57 o 
  -5 -10   1      211.44      165.26     23.62 o 
  -4 -10   1        0.41        0.00     11.42 o 
  -3 -10   1      133.67      100.48     36.64 o 
  -2 -10   1      284.73      269.83     39.87 o 
  -1 -10   1      466.03      426.76     38.80 o 
   0 -10   1      111.34      109.92     23.71 o 
   1 -10   1       24.38       41.67     16.52 o 
   2 -10   1      156.83      150.44     23.71 o 
   3 -10   1        7.15       13.81     11.50 o 
   4 -10   1      471.73      446.90     24.24 o 
   5 -10   1      653.31      620.14     21.53 o 
   6 -10   1      799.89      896.72     24.65 o 
   7 -10   1        4.40        8.18      6.54 o 
   8 -10   1     2387.67     2356.61     56.86 o 
   9 -10   1      407.01      382.55     25.02 o 
  10 -10   1      883.88      857.08     52.81 o 
  11 -10   1      718.51      722.75     36.41 o 
  12 -10   1      768.00      794.71     39.59 o 
  13 -10   1       17.52       23.56     14.42 o 
  14 -10   1        2.81        7.03     14.98 o 
  -7  -9   1       84.75      106.49     22.09 o 
  -6  -9   1      254.13      230.14     26.40 o 
  -5  -9   1        7.57       19.51     13.09 o 
  -4  -9   1        2.08        0.00     13.29 o 
  -3  -9   1      247.99      182.86     20.24 o 
  -2  -9   1      213.34      204.04     19.73 o 
  -1  -9   1      933.29      883.70     49.57 o 
   0  -9   1      322.93      330.49     31.61 o 
   1  -9   1     2616.97     2393.89     78.31 o 
   2  -9   1     1042.96     1166.85     37.34 o 
   3  -9   1      183.77      158.27     15.65 o 
   4  -9   1     2265.73     2204.46     38.26 o 
   5  -9   1     3498.47     3418.29     53.66 o 
   6  -9   1     1149.53     1119.19     26.50 o 
   7  -9   1      168.90      188.49     14.84 o 
   8  -9   1      176.86      196.26     18.20 o 
   9  -9   1      195.52      195.21     19.79 o 
  10  -9   1      294.08      260.98     23.01 o 
  11  -9   1      330.80      371.15     44.18 o 
  12  -9   1      236.81      209.87     24.10 o 
  13  -9   1      281.00      240.37     29.82 o 
  14  -9   1      934.76     1174.98     52.58 o 
  -8  -8   1      245.41      260.33     29.18 o 
  -7  -8   1       44.51       30.75     15.34 o 
  -6  -8   1       47.71       57.91     20.12 o 
  -5  -8   1      235.61      229.90     23.37 o 
  -4  -8   1       38.14       38.02     15.81 o 
  -3  -8   1       85.59       65.70     13.91 o 
  -2  -8   1        8.64        0.00     10.06 o 
  -1  -8   1       74.27      129.32     22.27 o 
   0  -8   1     2193.44     1964.25     67.53 o 
   1  -8   1      478.56      446.16     31.61 o 
   2  -8   1     1286.85     1277.80     36.03 o 
   3  -8   1     1775.26     1725.87     31.91 o 
   4  -8   1      226.26      183.53     10.77 o 
   5  -8   1        9.12       12.79      5.52 o 
   6  -8   1     2245.92     2357.03     38.51 o 
   7  -8   1      371.32      431.47     16.07 o 
   8  -8   1       28.01       24.60     10.52 o 
   9  -8   1      679.32      721.00     31.96 o 
  10  -8   1      378.53      349.46     25.77 o 
  11  -8   1      366.38      368.42     27.68 o 
  12  -8   1        8.82       15.87     12.16 o 
  13  -8   1        0.26        0.00     12.57 o 
  14  -8   1      167.70      181.69     26.58 o 
  -9  -7   1       22.14        2.16     21.55 o 
  -8  -7   1       33.43       17.36     15.44 o 
  -7  -7   1      683.16      711.75     36.83 o 
  -6  -7   1     1020.39     1038.12     41.89 o 
  -5  -7   1       87.28      112.15     26.22 o 
  -4  -7   1       52.82       64.28     13.91 o 
  -3  -7   1      950.62      928.36     35.20 o 
  -2  -7   1      496.02      531.66     35.20 o 
  -1  -7   1       82.62       92.68     17.96 o 
   0  -7   1     1280.79     1161.74     47.42 o 
   1  -7   1        2.52        0.85      5.52 o 
   2  -7   1     1060.01     1053.91     30.15 o 
   3  -7   1     1826.16     2069.04     33.55 o 
   4  -7   1       25.79       22.90      6.62 o 
   5  -7   1    11360.80    12755.92    165.83 o 
   6  -7   1     2967.91     2958.02     42.31 o 
   7  -7   1      176.93      164.09      9.69 o 
   8  -7   1      946.50      864.00     38.08 o 
   9  -7   1     1901.85     1869.31     57.48 o 
  10  -7   1      689.12      504.39     49.93 o 
  11  -7   1      228.49      216.97     32.33 o 
  12  -7   1     1083.07      974.94     61.07 o 
  13  -7   1       14.70       12.21     19.40 o 
  14  -7   1        6.58       13.65     22.27 o 
 -10  -6   1       15.50       48.85     27.30 o 
  -9  -6   1      415.01      513.69     53.17 o 
  -8  -6   1      276.40      281.06     51.01 o 
  -7  -6   1       62.54       70.41     16.04 o 
  -6  -6   1       41.86       32.74     18.68 o 
  -5  -6   1     1001.42      902.62     59.27 o 
  -4  -6   1      259.09      256.68     19.28 o 
  -3  -6   1        5.45        6.95     12.57 o 
  -2  -6   1       13.17        5.03      9.34 o 
  -1  -6   1       48.20       63.22     14.37 o 
   0  -6   1      875.69      783.83     35.20 o 
   1  -6   1      465.55      568.38     28.74 o 
   2  -6   1        3.69        1.60      3.44 o 
   3  -6   1       80.37      131.92      8.16 o 
   4  -6   1     2610.68     2196.64     32.90 o 
   5  -6   1     4949.82     4818.36     56.79 o 
   6  -6   1     3868.96     3798.94     47.73 o 
   7  -6   1     5029.35     5073.75     58.73 o 
   8  -6   1       31.34       20.48      9.65 o 
   9  -6   1     1941.33     2043.28     74.72 o 
  10  -6   1      545.12      511.54     40.95 o 
  11  -6   1      202.51      244.27     33.77 o 
  12  -6   1      735.24      714.86     54.60 o 
  13  -6   1        0.96        2.87     19.40 o 
  14  -6   1      199.84      148.00     35.92 o 
 -10  -5   1       62.94      114.23     31.61 o 
  -9  -5   1      236.70      221.28     37.36 o 
  -8  -5   1      924.55      959.16     39.89 o 
  -7  -5   1       20.82       22.77     12.25 o 
  -6  -5   1       13.44        0.00      9.82 o 
  -5  -5   1      241.55      251.33     19.13 o 
  -4  -5   1        7.43        8.64      7.76 o 
  -3  -5   1     1603.43     1593.78     49.57 o 
  -2  -5   1      182.12      132.91     17.24 o 
  -1  -5   1     5895.24     5866.89    118.54 o 
   0  -5   1       25.32       12.21      7.18 o 
   1  -5   1     1596.98     1276.45     28.94 o 
   2  -5   1      149.95      137.88     10.18 o 
   3  -5   1     1639.05     1965.44     33.64 o 
   4  -5   1     1559.85     1481.35     24.06 o 
   5  -5   1     7718.02     7523.04     77.82 o 
   6  -5   1     2469.47     2295.30     31.08 o 
   7  -5   1      311.28      320.43     26.58 o 
   8  -5   1      159.03      204.04     24.43 o 
   9  -5   1     1227.45     1028.11     51.73 o 
  10  -5   1        5.80        0.00     13.65 o 
  11  -5   1      254.61      229.91     33.77 o 
  12  -5   1       70.90       50.29     22.27 o 
  13  -5   1      174.95      137.22     31.61 o 
  14  -5   1       93.17        0.00     23.71 o 
 -11  -4   1       40.75       22.99     22.99 o 
 -10  -4   1        5.47        0.00     19.40 o 
  -9  -4   1       44.93       65.38     24.43 o 
  -8  -4   1     1473.42     1502.57    104.89 o 
  -7  -4   1        1.22        0.00      8.98 o 
  -6  -4   1      281.92      229.40     18.92 o 
  -5  -4   1       47.65       30.59     11.50 o 
  -4  -4   1    14107.26    13720.86    170.58 o 
  -3  -4   1     3808.47     3745.92     62.73 o 
  -2  -4   1     1716.75     1637.35     49.57 o 
  -1  -4   1      207.86      331.93     20.84 o 
   0  -4   1      467.76      349.17     19.40 o 
   1  -4   1     3854.85     3486.94     40.84 o 
   2  -4   1     4228.25     3729.84     42.47 o 
   3  -4   1      687.92      678.79     14.05 o 
   4  -4   1      898.67      864.71     15.75 o 
   5  -4   1     1909.59     1977.03     41.31 o 
   6  -4   1     1107.92     1121.51     44.54 o 
   7  -4   1     1667.07     1636.64     58.91 o 
   8  -4   1      427.42      416.70     33.05 o 
   9  -4   1      818.81      800.36     48.14 o 
  10  -4   1      923.56      840.59     51.73 o 
  11  -4   1      741.41      712.71     52.45 o 
  12  -4   1      529.78      517.29     49.57 o 
  13  -4   1      296.44      197.57     38.08 o 
  14  -4   1       69.27       36.64     25.86 o 
 -12  -3   1       28.69       27.30     27.30 o 
 -11  -3   1        2.09        0.00     21.55 o 
 -10  -3   1      113.17      111.36     29.46 o 
  -9  -3   1       62.86       63.94     25.15 o 
  -8  -3   1     1073.45     1150.08     53.88 o 
  -7  -3   1      423.35      449.18     56.40 o 
  -6  -3   1      297.59      282.13     18.80 o 
  -5  -3   1     1388.65     1416.67     36.62 o 
  -4  -3   1     4407.93     4308.55     68.95 o 
  -3  -3   1     2951.70     3038.49     75.08 o 
  -2  -3   1      461.58      546.02     24.43 o 
  -1  -3   1    20019.75    19518.21    298.88 o 
   0  -3   1    10935.85    11334.32    180.33 o 
   1  -3   1     1679.60     2144.58     45.26 o 
   2  -3   1     1586.62     1714.34     22.41 o 
   3  -3   1     9949.59     9842.32     91.86 o 
   4  -3   1     8479.50     9467.06    164.53 o 
   5  -3   1     3765.71     3345.12     79.75 o 
   6  -3   1     4771.96     4721.67    107.77 o 
   7  -3   1      502.61      460.53     33.05 o 
   8  -3   1      833.95      777.37     44.54 o 
   9  -3   1      616.19      615.00     42.39 o 
  10  -3   1      639.06      637.99     48.14 o 
  11  -3   1     3204.27     3193.52    110.64 o 
  12  -3   1     1531.34     1682.62     83.34 o 
  13  -3   1        6.08        0.00     20.84 o 
  14  -3   1       48.34       45.26     30.18 o 
 -12  -2   1      285.06      220.57     40.95 o 
 -11  -2   1       19.34        9.34     20.84 o 
 -10  -2   1      450.68      455.50     45.98 o 
  -9  -2   1     2342.70     2539.01     96.27 o 
  -8  -2   1        7.90       11.94      9.31 o 
  -7  -2   1      259.51      240.83     19.40 o 
  -6  -2   1      131.79       99.48     11.83 o 
  -5  -2   1     4146.38     4354.36     69.35 o 
  -4  -2   1      795.87      872.14     24.65 o 
  -3  -2   1      924.21      850.82     22.40 o 
  -2  -2   1       22.38       33.05      7.18 o 
  -1  -2   1     3327.42     3438.52     65.38 o 
   0  -2   1     4251.79     3769.01     66.82 o 
   1  -2   1       12.77       21.55      3.59 o 
   2  -2   1    20970.08    21221.18    226.67 o 
   3  -2   1     4436.55     4642.64     88.37 o 
   4  -2   1     2861.05     2582.12     63.22 o 
   5  -2   1       20.17       33.77     10.78 o 
   6  -2   1     4642.89     4450.96     65.74 o 
   7  -2   1      535.48      440.73     14.26 o 
   8  -2   1      786.11      706.96     43.11 o 
   9  -2   1       40.19       13.65     15.09 o 
  10  -2   1     2196.73     2205.65     87.65 o 
  11  -2   1      726.08      810.42     57.48 o 
  12  -2   1      508.04      437.54     47.42 o 
  13  -2   1       73.78       46.70     27.30 o 
  14  -2   1       44.78       25.15     28.74 o 
 -13  -1   1      292.02      194.70     41.67 o 
 -12  -1   1     1139.56     1155.27     75.44 o 
 -11  -1   1      168.71      205.48     37.36 o 
 -10  -1   1        4.38        0.00     15.09 o 
  -9  -1   1      333.98      283.07     35.20 o 
  -8  -1   1      562.36      513.42     26.94 o 
  -7  -1   1      517.13      542.44     22.33 o 
  -6  -1   1      270.82      242.45     37.72 o 
  -5  -1   1        2.85        0.19      4.81 o 
  -4  -1   1       86.03       63.38      7.42 o 
  -3  -1   1      273.33      293.33     15.09 o 
  -2  -1   1      578.18      662.41     20.84 o 
  -1  -1   1     9666.11    10579.94    161.65 o 
   0  -1   1     5527.38     4501.11     72.56 o 
   1  -1   1    20873.50    21333.75    319.71 o 
   2  -1   1      441.71      308.00      9.34 o 
   3  -1   1     2453.69     2512.52     34.64 o 
   4  -1   1      680.87      791.87     17.18 o 
   5  -1   1      146.25      133.55      8.21 o 
   6  -1   1      816.57      990.15     23.82 o 
   7  -1   1     1996.37     1944.76     38.38 o 
   8  -1   1        0.32        9.34     13.65 o 
   9  -1   1      379.60      377.19     37.36 o 
  10  -1   1      259.31      249.30     34.49 o 
  11  -1   1       15.80       21.55     18.68 o 
  12  -1   1      418.08      454.06     48.14 o 
  13  -1   1        0.51        0.00     20.12 o 
 -13   0   1        2.45        0.00     22.27 o 
 -12   0   1      316.70      350.61     46.70 o 
 -11   0   1      153.44      211.23     37.36 o 
 -10   0   1      336.20      270.86     36.64 o 
  -9   0   1      873.52      793.89     51.73 o 
  -8   0   1      950.18      984.94     59.63 o 
  -7   0   1      209.35      184.39     21.55 o 
  -6   0   1     3913.20     4212.00     64.39 o 
  -5   0   1     1488.10     1367.28     29.09 o 
  -4   0   1      304.35      303.44     11.96 o 
  -3   0   1     6097.58     6075.54     74.26 o 
  -2   0   1    11083.53    10933.14    119.54 o 
  -1   0   1      161.64      150.88      6.47 o 
   1   0   1    35987.49    38830.95    564.70 o 
   2   0   1     7657.19     7729.71     88.47 o 
   3   0   1     2781.85     2861.95     67.18 o 
   4   0   1     2350.18     2488.30     40.05 o 
   5   0   1        1.10        5.54      5.39 o 
   6   0   1      960.56      954.75     28.02 o 
   7   0   1       62.39       63.52      9.56 o 
   8   0   1       71.13       90.53     21.55 o 
   9   0   1      471.24      574.04     45.98 o 
  10   0   1      158.85      154.47     30.18 o 
  11   0   1        9.79        4.31     17.96 o 
  12   0   1      518.83      519.44     53.88 o 
  13   0   1       26.79        9.34     23.71 o 
 -13   1   1       36.09       40.23     27.30 o 
 -12   1   1        5.98        0.00     22.27 o 
 -11   1   1       99.78      101.30     28.74 o 
 -10   1   1      156.84      172.43     31.61 o 
  -9   1   1      543.80      556.08     43.83 o 
  -8   1   1     6965.99     7033.55     97.13 o 
  -7   1   1      586.35      568.73     19.58 o 
  -6   1   1      112.01      164.79     10.54 o 
  -5   1   1      836.82      981.07     21.64 o 
  -4   1   1     6965.22     6268.41     76.57 o 
  -3   1   1      161.91      252.31      8.59 o 
  -2   1   1     8223.96     8664.55    132.20 o 
  -1   1   1     2771.19     2509.56     43.83 o 
   0   1   1      190.64      160.93      7.90 o 
   1   1   1     1000.11     1012.30     25.86 o 
   2   1   1    15024.39    15910.53    327.26 o 
   3   1   1     8641.55     8724.43    112.80 o 
   4   1   1     3005.98     2911.16     52.45 o 
   5   1   1        0.14        1.64      5.17 o 
   6   1   1       94.24      100.73     11.16 o 
   7   1   1     1298.84     1165.28     32.91 o 
   8   1   1      135.17      110.16     13.56 o 
   9   1   1      509.66      523.75     45.26 o 
  10   1   1       62.42       33.77     20.12 o 
  11   1   1      606.68      615.71     54.60 o 
  12   1   1      419.84      486.39     53.17 o 
 -14   2   1      230.01      274.45     46.70 o 
 -13   2   1      289.43      279.48     44.54 o 
 -12   2   1        5.51        5.03     19.40 o 
 -11   2   1      988.11      999.37     63.22 o 
 -10   2   1       53.27       35.92     19.40 o 
  -9   2   1     1485.14     1552.58     68.25 o 
  -8   2   1     6045.08     6647.85    151.59 o 
  -7   2   1     4372.60     4172.24     59.54 o 
  -6   2   1     2954.80     2787.65     44.90 o 
  -5   2   1     7969.47     8282.30     98.13 o 
  -4   2   1     1364.11     1413.66     23.52 o 
  -3   2   1     1765.35     1833.83     27.08 o 
  -2   2   1    11650.80    12845.99    141.24 o 
  -1   2   1      416.13      487.11     16.52 o 
   0   2   1     1109.05     1410.85     24.37 o 
   1   2   1    13662.25    14265.49    209.43 o 
   2   2   1    34080.06    34728.80    365.46 o 
   3   2   1    12082.21    12082.74    142.93 o 
   4   2   1      314.61      360.68     17.07 o 
   5   2   1      420.52      407.48     26.58 o 
   6   2   1     1338.42     1308.46     35.55 o 
   7   2   1        5.79        1.69      8.24 o 
   8   2   1     1556.77     1532.88     43.31 o 
   9   2   1       12.96        0.72     17.96 o 
  10   2   1      140.32      120.70     30.18 o 
  11   2   1      282.44      294.57     43.83 o 
  12   2   1      724.53      640.86     61.79 o 
 -14   3   1       16.87        0.72     21.55 o 
 -13   3   1      367.61      360.66     45.98 o 
 -12   3   1     1545.02     1408.89     74.72 o 
 -11   3   1      121.12       88.37     25.15 o 
 -10   3   1      198.45      195.42     30.18 o 
  -9   3   1      490.41      525.91     39.51 o 
  -8   3   1      198.48      249.30     26.58 o 
  -7   3   1     1816.01     1663.47     43.11 o 
  -6   3   1       91.92       91.28     12.57 o 
  -5   3   1       17.27       35.73      5.39 o 
  -4   3   1     2176.66     2100.86     31.93 o 
  -3   3   1      307.05      321.96     11.39 o 
  -2   3   1    14998.59    15513.33    204.40 o 
  -1   3   1      571.78      535.70     15.44 o 
   0   3   1     3041.83     3029.82     45.96 o 
   1   3   1      948.39     1002.48     22.50 o 
   2   3   1     7999.34     7942.66    100.59 o 
   3   3   1     7603.29     7545.71    100.55 o 
   4   3   1     3164.27     3220.10     57.35 o 
   5   3   1     1261.75     1237.20     34.88 o 
   6   3   1     1473.88     1427.15     39.79 o 
   7   3   1       37.10       18.19      9.61 o 
   8   3   1      155.82      155.71     22.63 o 
   9   3   1        4.05        0.00     15.81 o 
  10   3   1      141.97      165.24     33.77 o 
  11   3   1       14.76        0.00     20.84 o 
 -14   4   1        3.74       23.71     23.71 o 
 -13   4   1      121.53      140.10     32.33 o 
 -12   4   1      542.87      507.95     47.42 o 
 -11   4   1        7.21        0.00     15.09 o 
 -10   4   1       30.98       29.46     15.81 o 
  -9   4   1       19.24       37.36     15.81 o 
  -8   4   1      293.94      270.14     26.58 o 
  -7   4   1     6857.28     6845.07     85.01 o 
  -6   4   1     4382.54     4879.35     87.65 o 
  -5   4   1      867.72      857.30     17.02 o 
  -4   4   1      533.52      641.99     14.17 o 
  -3   4   1     3190.30     3000.35     46.33 o 
  -2   4   1     1662.80     1385.55     28.33 o 
  -1   4   1     1473.20     1247.44     27.15 o 
   0   4   1       16.54       38.08      8.62 o 
   1   4   1     2541.55     2475.31     42.24 o 
   2   4   1     2338.57     2452.75     45.45 o 
   3   4   1     2979.89     2869.86     53.34 o 
   4   4   1      263.89      256.64     17.25 o 
   5   4   1      108.68       94.33     13.18 o 
   6   4   1        0.91        9.44      9.10 o 
   7   4   1     1499.53     1428.96     43.68 o 
   8   4   1     1046.63     1051.17     40.50 o 
   9   4   1       55.93       66.82     27.30 o 
  10   4   1      204.97      199.01     37.36 o 
  11   4   1        0.24       28.02     23.71 o 
 -14   5   1        1.87        0.00     22.27 o 
 -13   5   1       41.60       28.02     22.27 o 
 -12   5   1      414.69      410.24     43.11 o 
 -11   5   1      241.96      243.56     33.05 o 
 -10   5   1      115.67       99.15     22.99 o 
  -9   5   1      268.00      265.11     28.02 o 
  -8   5   1     4138.72     3917.73    100.58 o 
  -7   5   1     4116.34     4198.80    110.37 o 
  -6   5   1    10063.22    10011.41    100.93 o 
  -5   5   1     1149.27     1088.60     24.93 o 
  -4   5   1     2317.17     2571.11     34.09 o 
  -3   5   1       45.97       18.03      5.52 o 
  -2   5   1     4587.56     4120.17     62.84 o 
  -1   5   1       39.96       46.26      7.62 o 
   0   5   1      946.62     1113.60     40.95 o 
   1   5   1     5535.16     6313.29    102.74 o 
   2   5   1      290.56      270.47     17.96 o 
   3   5   1      753.63      752.71     26.91 o 
   4   5   1        6.70        4.36      8.98 o 
   5   5   1      852.82      801.43     34.49 o 
   6   5   1     1083.12     1166.31     39.76 o 
   7   5   1      582.16      549.82     30.07 o 
   8   5   1       37.02       22.21     17.96 o 
   9   5   1      663.39      739.29     57.48 o 
  10   5   1        4.08        1.44     22.99 o 
 -15   6   1      149.77      111.36     35.20 o 
 -14   6   1        1.80        0.00     19.40 o 
 -13   6   1      260.31      229.91     36.64 o 
 -12   6   1       50.58       46.70     21.55 o 
 -11   6   1      485.07      525.19     43.11 o 
 -10   6   1        2.37        3.59     12.93 o 
  -9   6   1       14.13       12.89      9.10 o 
  -8   6   1     5332.88     5424.87     90.59 o 
  -7   6   1     3730.81     3618.67     47.75 o 
  -6   6   1     2341.79     2220.23     34.09 o 
  -5   6   1     1529.07     1346.33     24.41 o 
  -4   6   1       28.10       39.83      5.41 o 
  -3   6   1       29.89       51.87      9.34 o 
  -2   6   1       30.02       46.56      8.08 o 
  -1   6   1      148.16      159.14     23.35 o 
   0   6   1     4201.48     4755.44    107.05 o 
   1   6   1     2948.17     2856.51     65.38 o 
   2   6   1     1327.18     1367.99     36.19 o 
   3   6   1     1283.03     1269.97     72.92 o 
   4   6   1      751.44      806.09     34.13 o 
   5   6   1       31.94       33.57     14.37 o 
   6   6   1      105.55      124.46     17.99 o 
   7   6   1      702.06      780.62     84.06 o 
   8   6   1      747.54      811.88     39.76 o 
   9   6   1      260.52      360.66     46.70 o 
 -15   7   1      280.63      325.46     47.42 o 
 -14   7   1      514.52      447.60     49.57 o 
 -13   7   1      565.84      654.51     53.17 o 
 -12   7   1      664.43      699.42     37.36 o 
 -11   7   1      366.42      347.90     26.80 o 
 -10   7   1        9.37       13.53     12.57 o 
  -9   7   1      473.81      520.96     27.21 o 
  -8   7   1       10.02       17.65     14.73 o 
  -7   7   1       63.18       86.99     10.00 o 
  -6   7   1       38.53       43.27      6.61 o 
  -5   7   1      880.24      927.78     25.63 o 
  -4   7   1      932.94      837.52     22.74 o 
  -3   7   1      139.12       92.43     11.04 o 
  -2   7   1     7645.34     7460.53    107.06 o 
  -1   7   1     4824.26     4794.58     79.72 o 
   0   7   1      152.46      139.85     12.22 o 
   1   7   1      314.49      324.73     18.61 o 
   2   7   1      406.53      441.51     24.43 o 
   3   7   1      271.01      284.30     20.46 o 
   4   7   1     2539.31     2531.12     60.16 o 
   5   7   1     1543.42     1610.71     88.73 o 
   6   7   1      110.31       91.99     17.76 o 
   7   7   1       21.89       34.12     15.44 o 
   8   7   1      420.76      493.02     33.75 o 
 -15   8   1      209.86      199.92     27.93 o 
 -14   8   1      287.83      305.93     30.66 o 
 -13   8   1       14.09        9.50     13.96 o 
 -12   8   1       68.08       55.96     16.23 o 
 -11   8   1     2407.84     2317.24     95.55 o 
 -10   8   1      826.88      858.05     36.83 o 
  -9   8   1       26.45       22.11     10.41 o 
  -8   8   1      121.78      112.48     14.32 o 
  -7   8   1     2515.98     2420.99     53.22 o 
  -6   8   1       78.17       58.01      7.55 o 
  -5   8   1     1576.17     1508.39     48.35 o 
  -4   8   1     2037.97     1939.73     44.05 o 
  -3   8   1     1986.77     2013.82    129.68 o 
  -2   8   1     1923.92     1731.47     44.90 o 
  -1   8   1     3304.43     2979.09    111.00 o 
   0   8   1        6.63        8.79      7.42 o 
   1   8   1      309.21      287.14     18.80 o 
   2   8   1      261.69      255.93     19.68 o 
   3   8   1     1376.22     1245.49     41.07 o 
   4   8   1      173.81      237.36     21.48 o 
   5   8   1      281.70      305.01     25.65 o 
   6   8   1       52.18       46.74     25.51 o 
   7   8   1        1.77        0.00     13.91 o 
   8   8   1       83.95       57.22     20.12 o 
 -15   9   1        2.95        2.37     21.19 o 
 -14   9   1      168.46      150.21     24.75 o 
 -13   9   1      601.25      614.54     37.85 o 
 -12   9   1      591.12      516.84     72.20 o 
 -11   9   1      248.77      242.79     23.52 o 
 -10   9   1      107.23      143.02     21.91 o 
  -9   9   1     1715.00     1629.50     46.43 o 
  -8   9   1      341.99      347.73     36.64 o 
  -7   9   1      683.84      608.65     37.36 o 
  -6   9   1     1520.11     1479.71     87.29 o 
  -5   9   1     1105.20     1063.99     34.27 o 
  -4   9   1     6782.44     6777.64    105.37 o 
  -3   9   1      316.18      340.05     21.77 o 
  -2   9   1     1826.05     1876.94     49.21 o 
  -1   9   1      287.78      312.53     30.89 o 
   0   9   1      262.35      225.59     28.02 o 
   1   9   1      781.77      847.06     50.29 o 
   2   9   1      214.85      166.68     28.74 o 
   3   9   1      108.95       83.34     23.71 o 
   4   9   1        0.60       19.40     17.24 o 
   5   9   1      652.94      757.25     55.32 o 
   6   9   1       86.74       32.33     24.43 o 
   7   9   1       63.57       66.82     28.74 o 
 -14  10   1      176.99      205.48     40.23 o 
 -13  10   1      188.35      174.58     36.64 o 
 -12  10   1     1087.43     1057.56     69.69 o 
 -11  10   1      199.58      195.42     34.49 o 
 -10  10   1        8.96        3.59     15.81 o 
  -9  10   1       20.23        6.47     15.09 o 
  -8  10   1      472.16      372.88     38.08 o 
  -7  10   1       16.90       16.28      8.98 o 
  -6  10   1     1000.06      848.46     32.60 o 
  -5  10   1        1.00        0.00      7.25 o 
  -4  10   1      285.87      311.57     30.53 o 
  -3  10   1      460.87      453.61     26.80 o 
  -2  10   1      496.99      452.70     26.87 o 
  -1  10   1        4.26       12.93     13.65 o 
   0  10   1       20.68        9.34     14.37 o 
   1  10   1       23.33       13.65     17.24 o 
   2  10   1        5.86        0.00     16.52 o 
   3  10   1      161.64      199.01     34.49 o 
   4  10   1      860.63      915.31     61.07 o 
   5  10   1      432.28      500.04     50.29 o 
   6  10   1       22.69       45.98     28.74 o 
 -14  11   1       45.31        0.00     17.96 o 
 -13  11   1       12.52        7.18     20.84 o 
 -12  11   1       52.14       35.20     22.99 o 
 -11  11   1     2808.49     2856.57    113.52 o 
 -10  11   1      218.14      223.44     35.92 o 
  -9  11   1     1060.31      977.10     61.07 o 
  -8  11   1        0.64        1.44     13.65 o 
  -7  11   1      101.22       94.02     15.19 o 
  -6  11   1        1.89        7.53      9.31 o 
  -5  11   1      330.28      298.38     25.15 o 
  -4  11   1        6.75        0.00      8.64 o 
  -3  11   1        1.15        4.71     16.17 o 
  -2  11   1      199.56      200.45     29.46 o 
  -1  11   1      807.87      801.08     51.73 o 
   0  11   1     2148.56     2092.85     84.78 o 
   1  11   1        1.13        0.72     17.96 o 
   2  11   1      376.69      379.34     43.83 o 
   3  11   1      164.46      226.31     38.80 o 
   4  11   1      588.20      559.67     53.17 o 
 -14  12   1      120.76      189.67     40.23 o 
 -13  12   1       23.31        0.00     18.68 o 
 -12  12   1       54.75        3.59     20.84 o 
 -11  12   1        2.46        7.18     20.12 o 
 -10  12   1       17.76        7.18     15.81 o 
  -9  12   1       26.11       15.81     17.24 o 
  -8  12   1        1.48        0.00     14.37 o 
  -7  12   1        0.23        1.77      9.66 o 
  -6  12   1     1879.63     1952.86     55.03 o 
  -5  12   1     1835.34     1860.44     54.91 o 
  -4  12   1       12.24       10.94     11.93 o 
  -3  12   1      164.15      167.20     20.81 o 
  -2  12   1      545.86      578.35     46.70 o 
  -1  12   1      442.03      436.10     43.83 o 
   0  12   1      253.21      279.48     38.08 o 
   1  12   1      355.33      432.51     47.42 o 
   2  12   1       23.28       21.55     24.43 o 
   3  12   1        3.60       19.40     22.27 o 
 -13  13   1       22.21       31.61     24.43 o 
 -12  13   1       32.63       18.68     20.84 o 
 -11  13   1      338.60      313.96     44.54 o 
 -10  13   1      440.80      463.40     51.73 o 
  -9  13   1     1235.47     1205.56     72.56 o 
  -8  13   1      915.42      980.69     64.66 o 
  -7  13   1     1745.17     1796.00     54.49 o 
  -6  13   1     1027.40     1000.01     41.63 o 
  -5  13   1      308.92      363.00     29.46 o 
  -4  13   1       24.91       25.55     13.96 o 
  -3  13   1      102.18       60.35     23.71 o 
  -2  13   1       43.70       35.92     21.55 o 
  -1  13   1       80.32       77.59     25.15 o 
   0  13   1       19.05        6.47     18.68 o 
   1  13   1        7.69       29.46     24.43 o 
   2  13   1        3.82       14.37     25.86 o 
 -12  14   1       25.01       26.58     22.99 o 
 -11  14   1      157.86      207.63     41.67 o 
 -10  14   1      875.11      969.91     68.97 o 
  -9  14   1      157.31      148.72     34.49 o 
  -8  14   1       13.20        4.31     17.96 o 
  -7  14   1      274.76      284.33     26.70 o 
  -6  14   1       32.57        3.37     14.37 o 
  -5  14   1      219.64      213.93     25.56 o 
  -4  14   1        0.06       11.38     13.91 o 
  -3  14   1       50.72       20.84     20.84 o 
  -2  14   1       29.16        0.00     18.68 o 
  -1  14   1      169.50      107.77     31.61 o 
   0  14   1        5.66        0.00     18.68 o 
 -11  15   1       72.39       63.94     27.30 o 
 -10  15   1        0.45        5.03     20.12 o 
  -9  15   1      135.15      175.30     35.92 o 
  -8  15   1       46.03       26.58     22.99 o 
  -7  15   1       39.11       21.23     15.01 o 
  -6  15   1        0.09        0.00     12.44 o 
  -5  15   1       82.45       51.96     17.69 o 
  -4  15   1      228.84      197.57     38.80 o 
  -3  15   1      112.77       84.78     30.18 o 
  -2  15   1       25.30        7.18     25.15 o 
  -7  16   1        2.00        0.00     14.12 o 
  -6  16   1      168.03      157.97     34.84 o 
   4 -16   2        0.65        4.31     21.55 o 
   5 -16   2        3.86        0.00     18.68 o 
   6 -16   2      436.43      441.24     34.15 o 
   7 -16   2      221.03      162.37     35.20 o 
   8 -16   2       12.39        7.18     22.27 o 
   9 -16   2       51.38       63.22     28.02 o 
   1 -15   2       23.27       38.80     27.30 o 
   2 -15   2       32.61       56.76     28.02 o 
   3 -15   2        0.01        0.00     18.68 o 
   4 -15   2       63.16       59.63     23.71 o 
   5 -15   2      326.34      349.14     30.20 o 
   6 -15   2      132.74      108.60     25.15 o 
   7 -15   2       22.18       40.23     24.43 o 
   8 -15   2       29.38       47.42     25.15 o 
   9 -15   2     1171.06     1211.31     74.72 o 
  10 -15   2      520.34      578.35     56.76 o 
  11 -15   2      401.90      510.10     56.04 o 
  -1 -14   2        7.30        0.00     20.12 o 
   0 -14   2       11.94       10.06     21.55 o 
   1 -14   2       62.08       89.09     28.02 o 
   2 -14   2      134.85      140.10     31.61 o 
   3 -14   2      156.30      178.89     33.05 o 
   4 -14   2        5.93        0.00     22.63 o 
   5 -14   2        4.83        0.00     11.18 o 
   6 -14   2      443.44      419.52     32.69 o 
   7 -14   2      420.57      410.96     45.26 o 
   8 -14   2       37.82       15.09     18.68 o 
   9 -14   2      338.14      303.91     40.95 o 
  10 -14   2     1032.59     1107.85     70.41 o 
  11 -14   2      181.37      165.96     36.64 o 
  12 -14   2       91.47       73.28     30.18 o 
  -2 -13   2       18.76       10.78     22.27 o 
  -1 -13   2       74.36      130.76     31.61 o 
   0 -13   2      566.35      580.51     52.45 o 
   1 -13   2      648.45      763.00     56.04 o 
   2 -13   2       10.04        0.00     15.81 o 
   3 -13   2        5.54        0.00     12.93 o 
   4 -13   2      101.35       86.77     42.03 o 
   5 -13   2      105.53      104.83     17.76 o 
   6 -13   2       71.84       50.44     14.42 o 
   7 -13   2       25.33        8.34     10.87 o 
   8 -13   2      164.26      110.64     28.02 o 
   9 -13   2      241.75      303.91     39.51 o 
  10 -13   2       54.48       58.91     23.71 o 
  11 -13   2        6.62        3.59     19.40 o 
  12 -13   2      119.52       99.15     29.46 o 
  13 -13   2      103.10       74.72     30.89 o 
  -4 -12   2      260.06      349.89     48.85 o 
  -3 -12   2      167.52      204.04     39.51 o 
  -2 -12   2        5.78        1.44     20.12 o 
  -1 -12   2      886.93      951.23     61.79 o 
   0 -12   2      500.75      514.41     45.98 o 
   1 -12   2     1047.27     1097.80     61.07 o 
   2 -12   2      124.52      100.58     25.15 o 
   3 -12   2       17.81        9.80     11.42 o 
   4 -12   2       45.25       55.91     13.69 o 
   5 -12   2      136.98      142.34     18.10 o 
   6 -12   2      223.86      190.72     19.32 o 
   7 -12   2       56.67       36.75     11.16 o 
   8 -12   2        4.35        0.00     12.93 o 
   9 -12   2      856.85      862.86     57.48 o 
  10 -12   2      215.06      191.11     33.77 o 
  11 -12   2      406.67      548.90     51.73 o 
  12 -12   2       72.72       53.17     26.58 o 
  13 -12   2        7.52        0.00     17.24 o 
  14 -12   2       42.57       80.47     32.33 o 
  -5 -11   2      129.32       79.03     30.18 o 
  -4 -11   2      421.97      413.11     47.42 o 
  -3 -11   2       14.70       53.17     22.27 o 
  -2 -11   2        1.40        6.47     18.68 o 
  -1 -11   2      420.45      372.88     40.95 o 
   0 -11   2     1601.81     1671.84     74.00 o 
   1 -11   2        0.41        0.00     12.21 o 
   2 -11   2      407.38      424.61     36.64 o 
   3 -11   2      119.79      138.83     29.10 o 
   4 -11   2       92.82      118.94     16.23 o 
   5 -11   2      276.34      258.01     20.35 o 
   6 -11   2       11.04        3.59      9.14 o 
   7 -11   2        2.91        0.00      7.76 o 
   8 -11   2       13.17        0.00      9.39 o 
   9 -11   2      200.53      194.73     21.05 o 
  10 -11   2      114.90      143.77     19.79 o 
  11 -11   2      911.14     1018.83     43.11 o 
  12 -11   2        6.48        3.59     12.89 o 
  13 -11   2      167.52      143.58     23.81 o 
  14 -11   2       23.61       17.60     17.78 o 
  -6 -10   2        0.09        0.00     13.96 o 
  -5 -10   2       38.19       43.55     17.25 o 
  -4 -10   2      227.61      223.53     27.30 o 
  -3 -10   2       17.23        0.00     10.41 o 
  -2 -10   2       80.46       53.17     21.55 o 
  -1 -10   2      272.86      280.20     33.77 o 
   0 -10   2       98.11       90.53     22.27 o 
   1 -10   2       24.84       29.46     15.09 o 
   2 -10   2      337.84      380.45     24.13 o 
   3 -10   2       60.28       52.43     12.57 o 
   4 -10   2      229.95      259.20     17.40 o 
   5 -10   2      984.39      957.39     26.06 o 
   6 -10   2     1755.99     1798.61     36.23 o 
   7 -10   2       25.65       16.66      7.08 o 
   8 -10   2     1789.11     1719.33     49.08 o 
   9 -10   2      490.50      511.85     29.05 o 
  10 -10   2     1500.92     1605.34     71.85 o 
  11 -10   2      313.62      275.28     25.47 o 
  12 -10   2      590.23      620.59     36.77 o 
  13 -10   2       12.71        8.62     14.22 o 
  14 -10   2        6.37       17.68     15.65 o 
  -7  -9   2        2.14        0.00     13.46 o 
  -6  -9   2      479.72      529.08     34.53 o 
  -5  -9   2        7.03        0.00     12.44 o 
  -4  -9   2        0.82        0.00     11.18 o 
  -3  -9   2      130.63      114.26     25.15 o 
  -2  -9   2      493.33      424.61     37.36 o 
  -1  -9   2       38.38       20.12     14.37 o 
   0  -9   2      481.64      394.43     33.77 o 
   1  -9   2      880.26      789.58     43.11 o 
   2  -9   2     8136.94     7897.06    145.49 o 
   3  -9   2     3009.42     3031.65     60.91 o 
   4  -9   2      315.09      327.92     16.33 o 
   5  -9   2      211.62      214.34     14.68 o 
   6  -9   2     1009.76      909.95     24.26 o 
   7  -9   2      857.70      775.99     25.56 o 
   8  -9   2      167.12      187.72     18.27 o 
   9  -9   2       27.67       31.25     11.68 o 
  10  -9   2      556.91      555.58     31.22 o 
  11  -9   2        3.75        4.91     11.14 o 
  12  -9   2        1.05        8.12     13.69 o 
  13  -9   2      353.54      262.68     36.64 o 
  14  -9   2       29.74       29.71     17.69 o 
  -8  -8   2      310.37      345.18     31.68 o 
  -7  -8   2      309.76      316.39     30.53 o 
  -6  -8   2      467.88      459.59     31.50 o 
  -5  -8   2        0.52        0.00     12.57 o 
  -4  -8   2      703.68      617.90     69.33 o 
  -3  -8   2     1896.90     1980.06     75.44 o 
  -2  -8   2      266.60      311.81     30.89 o 
  -1  -8   2       16.59       40.95     15.81 o 
   0  -8   2       20.80       38.08     14.37 o 
   1  -8   2     7439.17     6915.83    145.13 o 
   2  -8   2     4651.94     4595.26     76.90 o 
   3  -8   2     2891.21     2916.29     44.33 o 
   4  -8   2      139.10      145.58     10.16 o 
   5  -8   2     1260.92     1376.57     28.46 o 
   6  -8   2      368.32      380.33     15.18 o 
   7  -8   2       11.23       19.40      9.99 o 
   8  -8   2       28.23       45.89     11.93 o 
   9  -8   2       47.17       38.57     16.88 o 
  10  -8   2     1607.61     1593.51     50.02 o 
  11  -8   2       98.76       75.40     16.46 o 
  12  -8   2      855.28      820.65     77.23 o 
  13  -8   2      119.70       84.81     19.05 o 
  14  -8   2      183.37      143.21     24.88 o 
  -9  -7   2        1.64       20.12     25.86 o 
  -8  -7   2     1618.59     1647.80     57.16 o 
  -7  -7   2     1072.34     1180.66     46.66 o 
  -6  -7   2     1003.70      946.24     39.54 o 
  -5  -7   2     1242.93     1303.91     43.92 o 
  -4  -7   2     1592.19     1535.08     45.21 o 
  -3  -7   2     2770.57     2771.79     85.50 o 
  -2  -7   2      772.85      699.05     39.51 o 
  -1  -7   2      322.36      357.79     29.46 o 
   0  -7   2       27.88       35.92     12.93 o 
   1  -7   2       82.96       92.16     11.18 o 
   2  -7   2      207.58      235.68     11.86 o 
   3  -7   2      383.01      383.64     14.29 o 
   4  -7   2     5023.26     5995.01     69.83 o 
   5  -7   2       38.80       18.71      7.61 o 
   6  -7   2     1657.45     1693.75     29.82 o 
   7  -7   2     7178.84     7235.41     80.73 o 
   8  -7   2     1450.24     1318.72     40.63 o 
   9  -7   2      705.39      683.16     62.15 o 
  10  -7   2     1497.93     1537.24     66.46 o 
  11  -7   2       62.98       37.36     18.68 o 
  12  -7   2      344.49      321.87     40.23 o 
  13  -7   2      105.91      160.22     33.05 o 
  14  -7   2        2.16        0.00     20.12 o 
 -10  -6   2        0.48       18.68     25.86 o 
  -9  -6   2       10.28       25.15     21.55 o 
  -8  -6   2      512.87      497.38     40.59 o 
  -7  -6   2     1229.88     1125.15     67.53 o 
  -6  -6   2      522.50      510.13     29.13 o 
  -5  -6   2       99.17      103.54     17.24 o 
  -4  -6   2      425.60      427.45     23.35 o 
  -3  -6   2     1020.29     1064.03     48.14 o 
  -2  -6   2     3909.11     4026.93     99.86 o 
  -1  -6   2       99.76      109.20     17.24 o 
   0  -6   2       40.12       35.20     11.50 o 
   1  -6   2      306.64      262.73     14.98 o 
   2  -6   2        5.10        4.72      3.99 o 
   3  -6   2      229.92      180.86      9.59 o 
   4  -6   2    13759.54    14768.37    141.13 o 
   5  -6   2        0.88       21.20      7.20 o 
   6  -6   2      560.33      471.26     13.74 o 
   7  -6   2     1948.36     1821.12     44.96 o 
   8  -6   2     9840.06     9882.82    142.24 o 
   9  -6   2      119.23      124.29     23.71 o 
  10  -6   2       18.31       35.20     17.24 o 
  11  -6   2       49.13      115.67     25.86 o 
  12  -6   2      385.59      464.12     46.70 o 
  13  -6   2       88.10       72.56     25.15 o 
  14  -6   2       67.22       36.64     28.02 o 
 -10  -5   2        3.40        5.75     22.27 o 
  -9  -5   2       23.02       23.71     20.12 o 
  -8  -5   2       37.61       47.83     14.42 o 
  -7  -5   2      458.00      486.83     36.28 o 
  -6  -5   2       16.44       23.71     21.55 o 
  -5  -5   2     1118.40     1162.53     37.50 o 
  -4  -5   2      543.15      543.83     24.54 o 
  -3  -5   2      492.38      470.59     30.18 o 
  -2  -5   2     3800.78     3740.27     89.09 o 
  -1  -5   2     4480.90     4274.80     94.12 o 
   0  -5   2      369.23      308.93     20.84 o 
   1  -5   2       18.68       55.30      9.70 o 
   2  -5   2      467.69      385.25     12.01 o 
   3  -5   2     1525.87     1084.53     20.51 o 
   4  -5   2       34.42       49.19      5.67 o 
   5  -5   2     1204.19     1522.23     24.49 o 
   6  -5   2     2102.59     2032.39     28.40 o 
   7  -5   2       14.62       38.80     14.37 o 
   8  -5   2       16.34       38.80     15.09 o 
   9  -5   2      159.14      180.33     26.58 o 
  10  -5   2      417.61      478.49     41.67 o 
  11  -5   2       23.15        6.47     17.24 o 
  12  -5   2      412.86      358.51     42.39 o 
  13  -5   2      233.60      182.49     38.80 o 
  14  -5   2      345.11      425.32     53.17 o 
 -11  -4   2       61.81       56.76     26.58 o 
 -10  -4   2        0.40        0.00     15.81 o 
  -9  -4   2       17.30       20.84     19.40 o 
  -8  -4   2      180.88      195.63     20.53 o 
  -7  -4   2      819.02      746.72     31.57 o 
  -6  -4   2      163.08      156.38     16.56 o 
  -5  -4   2      299.03      307.05     19.44 o 
  -4  -4   2       42.52       43.43      9.90 o 
  -3  -4   2     9138.91     9048.92    165.96 o 
  -2  -4   2     2386.62     2054.78     57.48 o 
  -1  -4   2        9.01       10.06      7.18 o 
   0  -4   2      842.86      936.14     32.33 o 
   1  -4   2        1.26       13.16      3.69 o 
   2  -4   2       35.10       88.12      7.05 o 
   3  -4   2     3635.01     3586.55     41.63 o 
   4  -4   2     3122.07     3114.03     41.94 o 
   5  -4   2      235.63      277.31      9.17 o 
   6  -4   2       19.01       53.17     13.65 o 
   7  -4   2     1520.86     1635.20     60.35 o 
   8  -4   2      356.16      288.10     29.46 o 
   9  -4   2       75.40       96.27     22.27 o 
  10  -4   2      299.55      285.94     34.49 o 
  11  -4   2       10.88        0.00     14.37 o 
  12  -4   2      109.80      117.83     30.18 o 
  13  -4   2       93.02      129.32     33.77 o 
  14  -4   2      152.32      195.42     41.67 o 
 -12  -3   2       88.08       94.84     32.33 o 
 -11  -3   2        0.47        9.34     20.12 o 
 -10  -3   2      138.51      188.23     35.92 o 
  -9  -3   2      218.93      194.70     33.77 o 
  -8  -3   2      211.44      240.88     20.20 o 
  -7  -3   2     1262.26     1315.71     52.81 o 
  -6  -3   2     1657.27     1539.67     41.20 o 
  -5  -3   2        5.15        5.10      7.90 o 
  -4  -3   2     1427.40     1508.88     36.19 o 
  -3  -3   2      760.25      607.09     28.74 o 
  -2  -3   2     1363.82     1216.34     38.08 o 
  -1  -3   2     1238.83     1400.27     39.51 o 
   0  -3   2    17450.24    17854.28    273.01 o 
   1  -3   2     2266.26     2208.62     41.31 o 
   2  -3   2     3960.03     4669.78     48.71 o 
   3  -3   2      148.39      251.70     11.65 o 
   4  -3   2      556.29      478.12     12.93 o 
   5  -3   2      645.03      717.02     33.77 o 
   6  -3   2        1.26        4.31      9.34 o 
   7  -3   2     1963.89     1766.68     63.94 o 
   8  -3   2       71.88       81.19     19.40 o 
   9  -3   2      822.30      768.03     48.14 o 
  10  -3   2        7.63        0.00     13.65 o 
  11  -3   2       36.29       40.23     22.99 o 
  12  -3   2      227.26      212.66     37.36 o 
  13  -3   2       23.24        0.00     19.40 o 
  14  -3   2        3.99       10.06     23.71 o 
 -12  -2   2      292.52      321.15     48.14 o 
 -11  -2   2      398.84      387.25     46.70 o 
 -10  -2   2      245.46      239.24     37.36 o 
  -9  -2   2      136.13      144.41     30.18 o 
  -8  -2   2     2301.50     2306.90     63.22 o 
  -7  -2   2      270.90      250.46     17.92 o 
  -6  -2   2       76.32      109.18     12.22 o 
  -5  -2   2      162.73      193.47     13.80 o 
  -4  -2   2       76.65      105.01      9.82 o 
  -3  -2   2      114.98      103.46     11.50 o 
  -2  -2   2      255.89      247.87     15.81 o 
  -1  -2   2        2.27        4.31      5.03 o 
   0  -2   2     1574.29     1878.71     37.36 o 
   1  -2   2       61.41      131.77     10.42 o 
   2  -2   2     1622.77     2215.99     35.92 o 
   3  -2   2     5867.07     5773.56     70.15 o 
   4  -2   2     2952.01     2770.89     39.34 o 
   5  -2   2      164.43      172.04     16.52 o 
   6  -2   2     3640.51     3769.02     53.96 o 
   7  -2   2      172.20      123.25      8.57 o 
   8  -2   2     2672.26     2670.49     87.65 o 
   9  -2   2     1640.08     1566.95     69.69 o 
  10  -2   2      207.38      209.07     32.33 o 
  11  -2   2       43.99       37.36     21.55 o 
  12  -2   2        0.12        0.00     17.96 o 
  13  -2   2       37.81       48.85     26.58 o 
 -13  -1   2        1.09       12.93     25.86 o 
 -12  -1   2       14.89        6.47     22.99 o 
 -11  -1   2     1778.76     1700.58     84.78 o 
 -10  -1   2       29.64       43.83     20.84 o 
  -9  -1   2        5.86       20.12     17.24 o 
  -8  -1   2       16.21       16.23      8.77 o 
  -7  -1   2       60.27       42.11      9.44 o 
  -6  -1   2        1.81        0.00      5.17 o 
  -5  -1   2      667.28      788.89     32.33 o 
  -4  -1   2     1649.15     1471.38     31.19 o 
  -3  -1   2     1840.64     2187.69     49.57 o 
  -2  -1   2     1189.27     1214.90     31.61 o 
  -1  -1   2      230.37      399.46     15.81 o 
   0  -1   2      745.97      877.23     22.99 o 
   1  -1   2      459.41      617.87     17.96 o 
   2  -1   2     1203.98     1515.94     31.61 o 
   3  -1   2     3516.15     3406.62     54.24 o 
   4  -1   2      470.15      372.56     12.84 o 
   5  -1   2     1167.60     1131.34     25.11 o 
   6  -1   2       12.83       23.49      6.09 o 
   7  -1   2        1.35        5.19      6.09 o 
   8  -1   2     1377.62     1347.82     61.79 o 
   9  -1   2      369.10      331.93     35.20 o 
  10  -1   2       39.81       47.42     21.55 o 
  11  -1   2        0.85        0.00     16.52 o 
  12  -1   2      116.63      122.86     31.61 o 
  13  -1   2      416.76      482.80     53.88 o 
 -13   0   2       13.33       10.78     24.43 o 
 -12   0   2      869.05      742.88     61.79 o 
 -11   0   2        5.06        0.00     17.96 o 
 -10   0   2       59.52       61.79     23.71 o 
  -9   0   2     1136.41     1192.63     61.79 o 
  -8   0   2      466.06      508.57     22.41 o 
  -7   0   2     2150.19     2352.56     46.56 o 
  -6   0   2      403.06      372.61     16.74 o 
  -5   0   2      872.70      816.28     22.57 o 
  -4   0   2     2150.48     2123.03     46.70 o 
  -3   0   2     2285.12     2526.08     51.01 o 
  -2   0   2     3992.35     4122.48     72.56 o 
  -1   0   2     5391.48     5611.84     92.68 o 
   0   0   2      476.24      393.71     14.37 o 
   1   0   2     3576.13     3615.26     63.94 o 
   2   0   2     2063.52     2176.09     33.64 o 
   3   0   2     2295.56     2254.99     36.71 o 
   4   0   2      541.09      505.13     17.24 o 
   5   0   2       32.08       17.39      6.11 o 
   6   0   2     1201.04     1236.29     31.04 o 
   7   0   2       63.13       82.06     10.88 o 
   8   0   2      185.86      152.31     25.15 o 
   9   0   2      288.85      301.75     35.20 o 
  10   0   2     1922.52     1768.83     81.19 o 
  11   0   2       28.28       22.99     19.40 o 
  12   0   2      187.44      188.95     38.08 o 
  13   0   2      324.38      307.50     48.14 o 
 -13   1   2        8.65       35.20     26.58 o 
 -12   1   2       31.37        0.00     20.12 o 
 -11   1   2     1060.41      914.59     60.35 o 
 -10   1   2     2118.60     2169.73     87.65 o 
  -9   1   2      116.55      112.08     23.71 o 
  -8   1   2        6.85       14.94      7.17 o 
  -7   1   2     6557.18     6630.98     90.63 o 
  -6   1   2     1156.96     1029.56     59.63 o 
  -5   1   2     8375.92     8275.14    134.35 o 
  -4   1   2     1097.74     1060.90     22.42 o 
  -3   1   2    18080.14    19195.17    205.39 o 
  -2   1   2      430.86      430.35     15.81 o 
  -1   1   2    12751.86    12887.61    196.14 o 
   0   1   2    20875.91    22024.18    325.46 o 
   1   1   2     6794.70     7579.68    125.01 o 
   2   1   2    34156.15    36622.64    382.48 o 
   3   1   2       33.25       61.13      7.25 o 
   4   1   2       21.42       97.71     15.09 o 
   5   1   2      862.87      813.81     49.93 o 
   6   1   2      116.76      139.97     13.11 o 
   7   1   2      381.47      375.68     20.69 o 
   8   1   2     1075.46      960.57     54.60 o 
   9   1   2      541.43      481.36     44.54 o 
  10   1   2     1269.96     1257.29     70.41 o 
  11   1   2      505.96      553.93     53.17 o 
  12   1   2      100.62      106.33     31.61 o 
 -14   2   2      143.03      130.04     36.64 o 
 -13   2   2      219.04      150.88     36.64 o 
 -12   2   2     1031.83     1102.11     68.25 o 
 -11   2   2     1120.04     1133.00     65.38 o 
 -10   2   2     3390.49     3294.83    107.77 o 
  -9   2   2      738.99      657.38     43.83 o 
  -8   2   2       32.24       46.72     10.42 o 
  -7   2   2       68.22       66.42      8.62 o 
  -6   2   2      116.30       63.40     11.85 o 
  -5   2   2     2941.31     2873.08     44.02 o 
  -4   2   2      739.89     1001.93     21.05 o 
  -3   2   2     1348.47     1325.70     23.35 o 
  -2   2   2      777.81      819.19     18.20 o 
  -1   2   2     7118.39     7713.27     91.41 o 
   0   2   2    13197.08    14420.88    229.19 o 
   1   2   2    65602.01    71675.34    732.01 o 
   2   2   2     3205.18     3465.07     52.07 o 
   3   2   2    12130.70    11539.65    138.86 o 
   4   2   2    10751.39    10653.60    134.71 o 
   5   2   2     9589.47     9543.44    126.13 o 
   6   2   2      689.02      662.86     25.89 o 
   7   2   2      868.12      928.08     32.63 o 
   8   2   2      646.00      635.11     47.42 o 
   9   2   2      810.68      836.28     56.76 o 
  10   2   2       10.58       22.27     20.12 o 
  11   2   2       85.50       93.40     28.74 o 
  12   2   2        0.86        0.00     20.84 o 
 -14   3   2      226.99      275.89     45.26 o 
 -13   3   2       47.92       63.94     28.02 o 
 -12   3   2        1.08        0.00     16.52 o 
 -11   3   2     1143.32     1097.80     63.94 o 
 -10   3   2      201.69      194.70     30.18 o 
  -9   3   2       67.55       76.87     20.12 o 
  -8   3   2        6.36       10.06     12.21 o 
  -7   3   2      570.88      567.22     17.38 o 
  -6   3   2     1584.35     1709.36     31.48 o 
  -5   3   2     2171.87     2342.64     37.61 o 
  -4   3   2     1895.89     1874.98     26.70 o 
  -3   3   2      470.40      494.98     33.41 o 
  -2   3   2      564.76      613.30     17.25 o 
  -1   3   2       13.96        4.67      5.39 o 
   0   3   2    18896.46    19041.76    212.51 o 
   1   3   2    21584.21    21802.57    236.73 o 
   2   3   2     3380.63     3415.78     53.84 o 
   3   3   2      379.57      400.11     18.03 o 
   4   3   2     5172.33     4918.16     91.60 o 
   5   3   2     3917.64     3922.78    130.76 o 
   6   3   2     1696.50     1784.24     45.72 o 
   7   3   2       70.98       71.98     13.60 o 
   8   3   2     1063.66     1161.35     40.88 o 
   9   3   2      347.47      325.46     40.23 o 
  10   3   2        0.81        0.00     17.24 o 
  11   3   2       56.09       34.49     25.86 o 
 -14   4   2       80.97       67.53     28.02 o 
 -13   4   2        0.64       10.78     20.12 o 
 -12   4   2      376.10      367.13     41.67 o 
 -11   4   2      164.28      171.71     30.89 o 
 -10   4   2       32.72       29.46     17.24 o 
  -9   4   2      689.99      626.49     40.95 o 
  -8   4   2       87.41       94.12     19.40 o 
  -7   4   2       42.49       51.63      6.92 o 
  -6   4   2     5795.37     6004.61     78.23 o 
  -5   4   2     5013.45     5045.38     57.27 o 
  -4   4   2     5329.21     5668.14     60.89 o 
  -3   4   2     7578.90     7504.36     95.91 o 
  -2   4   2      281.51      391.05     15.22 o 
  -1   4   2       12.82       15.87      6.11 o 
   0   4   2     1046.96      894.53     24.60 o 
   1   4   2      648.85      589.45     32.69 o 
   2   4   2     1666.80     1922.09     42.39 o 
   3   4   2       15.52       17.91     14.37 o 
   4   4   2     1045.18      957.52     30.71 o 
   5   4   2      389.98      345.88     35.56 o 
   6   4   2       60.07       38.53     11.42 o 
   7   4   2     2982.71     3039.87     98.07 o 
   8   4   2       89.40      104.54     17.77 o 
   9   4   2       49.11       25.15     20.84 o 
  10   4   2      269.31      171.71     35.92 o 
 -14   5   2      229.72      209.79     40.23 o 
 -13   5   2       16.81        1.44     17.96 o 
 -12   5   2      226.75      191.11     32.33 o 
 -11   5   2      529.51      538.84     43.83 o 
 -10   5   2       84.51       94.12     21.55 o 
  -9   5   2     2481.50     2418.31     79.03 o 
  -8   5   2     1194.98     1110.73     48.14 o 
  -7   5   2      171.84      173.49     11.77 o 
  -6   5   2      351.68      370.76     13.13 o 
  -5   5   2     6923.60     6926.70     84.48 o 
  -4   5   2    10976.48    11341.05    139.08 o 
  -3   5   2       69.51       88.61     13.29 o 
  -2   5   2     1699.45     1735.35     80.83 o 
  -1   5   2      527.75      457.62     18.78 o 
   0   5   2     1403.28     1497.51     30.55 o 
   1   5   2      928.75     1025.69     27.21 o 
   2   5   2       82.49       87.30     10.63 o 
   3   5   2       19.66       13.37     15.09 o 
   4   5   2      270.10      259.33     18.54 o 
   5   5   2      543.53      519.83     66.10 o 
   6   5   2       16.35       15.73     24.79 o 
   7   5   2     1028.25     1121.08     42.24 o 
   8   5   2        8.42        2.62     12.38 o 
   9   5   2      223.97      277.32     41.67 o 
  10   5   2      463.15      461.97     51.73 o 
 -15   6   2        6.54       11.50     25.86 o 
 -14   6   2      308.14      337.67     44.54 o 
 -13   6   2        0.54        9.34     21.55 o 
 -12   6   2      163.05      165.24     29.46 o 
 -11   6   2      537.18      465.56     40.95 o 
 -10   6   2      929.83      969.91     51.01 o 
  -9   6   2      920.25      904.42     35.09 o 
  -8   6   2      599.13      530.64     24.96 o 
  -7   6   2        0.69        0.95      4.53 o 
  -6   6   2     1534.27     1535.01     27.85 o 
  -5   6   2      497.26      541.58     15.25 o 
  -4   6   2     2213.35     2145.80     43.57 o 
  -3   6   2        4.14       12.21      9.34 o 
  -2   6   2      232.00      256.87     15.95 o 
  -1   6   2     7840.55     7871.03     83.74 o 
   0   6   2      604.89      671.34     21.37 o 
   1   6   2     1562.78     1377.40     51.73 o 
   2   6   2      212.43      242.75     16.23 o 
   3   6   2        2.46        8.30      7.76 o 
   4   6   2       61.77       57.22     12.44 o 
   5   6   2     1444.53     1521.60     45.71 o 
   6   6   2      566.43      535.04     30.22 o 
   7   6   2      219.58      228.07     23.86 o 
   8   6   2       15.13        8.21     14.42 o 
   9   6   2      288.74      336.24     45.98 o 
 -15   7   2      329.13      326.18     46.70 o 
 -14   7   2     1462.91     1541.80     81.90 o 
 -13   7   2     1674.13     1671.94     58.54 o 
 -12   7   2       67.72       45.63     16.88 o 
 -11   7   2      501.34      467.36     29.35 o 
 -10   7   2      402.33      382.44     35.56 o 
  -9   7   2      395.61      467.90     26.05 o 
  -8   7   2      870.91      857.63     43.11 o 
  -7   7   2     1589.87     1655.85     31.88 o 
  -6   7   2      796.17      854.10     20.65 o 
  -5   7   2      336.86      411.09     13.75 o 
  -4   7   2     2789.38     2706.19     53.19 o 
  -3   7   2        8.21       16.70      7.06 o 
  -2   7   2      634.83      727.70     26.87 o 
  -1   7   2     2606.74     2523.19     38.46 o 
   0   7   2     2732.92     2566.51     48.33 o 
   1   7   2      225.99      242.35     43.11 o 
   2   7   2      285.82      269.22     18.80 o 
   3   7   2       29.15       26.22     11.18 o 
   4   7   2     1252.78     1334.95     42.64 o 
   5   7   2      817.40      819.49     35.55 o 
   6   7   2     1437.66     1505.12     50.53 o 
   7   7   2        4.44        0.06     13.29 o 
   8   7   2       89.98       98.58     28.74 o 
 -15   8   2      503.09      505.13     38.23 o 
 -14   8   2      287.36      215.02     27.38 o 
 -13   8   2      239.46      236.43     30.18 o 
 -12   8   2      581.44      595.81     34.27 o 
 -11   8   2      436.71      406.75     28.30 o 
 -10   8   2     2181.28     2221.77     58.28 o 
  -9   8   2     1447.96     1594.07     45.92 o 
  -8   8   2        1.28        7.06      8.59 o 
  -7   8   2      797.99      819.27     21.90 o 
  -6   8   2      575.95      517.47     23.13 o 
  -5   8   2     1562.27     1485.87     39.66 o 
  -4   8   2     1988.85     1901.05     46.23 o 
  -3   8   2     4074.29     4171.06     75.06 o 
  -2   8   2      140.36      134.52     15.14 o 
  -1   8   2      675.73      709.37     29.69 o 
   0   8   2     1678.60     1600.00     63.22 o 
   1   8   2      201.99      170.99     25.86 o 
   2   8   2      177.74      213.38     29.46 o 
   3   8   2       11.38       10.63     10.01 o 
   4   8   2      179.30      154.29     36.28 o 
   5   8   2       87.72       91.85     33.41 o 
   6   8   2        0.78        0.00     17.24 o 
   7   8   2        1.14        0.00     20.12 o 
 -14   9   2       42.46        0.00     20.12 o 
 -13   9   2      394.69      392.99     48.85 o 
 -12   9   2      223.99      205.48     36.64 o 
 -11   9   2     1619.04     1674.00     81.90 o 
 -10   9   2     6366.41     6204.56    167.40 o 
  -9   9   2     2458.90     2459.98     94.12 o 
  -8   9   2      174.74      171.71     28.74 o 
  -7   9   2        8.09       20.36      8.98 o 
  -6   9   2      732.00      761.43     29.69 o 
  -5   9   2     2561.73     2474.52     76.52 o 
  -4   9   2     1678.80     1661.54     44.85 o 
  -3   9   2     7372.50     7523.16    219.49 o 
  -2   9   2      122.40       82.54     15.45 o 
  -1   9   2       38.78        7.90     14.37 o 
   0   9   2       62.84       74.72     20.12 o 
   1   9   2       68.49       66.82     20.84 o 
   2   9   2      330.55      311.09     35.20 o 
   3   9   2       43.48        5.03     15.81 o 
   4   9   2       38.21       32.33     20.84 o 
   5   9   2      150.32      174.58     33.05 o 
   6   9   2      330.52      403.05     46.70 o 
 -14  10   2      548.19      563.99     58.91 o 
 -13  10   2      743.69      718.45     61.07 o 
 -12  10   2     1832.90     1921.14     93.40 o 
 -11  10   2      510.14      558.96     51.73 o 
 -10  10   2     2310.69     2273.90     94.84 o 
  -9  10   2       27.14       27.30     17.96 o 
  -8  10   2     2130.57     2085.67     84.78 o 
  -7  10   2      395.35      351.16     34.84 o 
  -6  10   2      775.79      810.67     32.27 o 
  -5  10   2      143.42      144.27     17.07 o 
  -4  10   2      459.18      514.73     27.09 o 
  -3  10   2       55.73       66.79     13.72 o 
  -2  10   2      739.22      735.46     33.52 o 
  -1  10   2       93.83      105.61     23.71 o 
   0  10   2      630.10      615.00     45.26 o 
   1  10   2     1188.29     1289.62     66.10 o 
   2  10   2       80.82       84.06     24.43 o 
   3  10   2      492.60      417.42     44.54 o 
   4  10   2        0.97        4.31     19.40 o 
   5  10   2      431.93      492.86     51.01 o 
 -14  11   2      387.35      428.92     54.60 o 
 -13  11   2      342.58      359.23     48.85 o 
 -12  11   2      703.38      643.73     58.91 o 
 -11  11   2      855.11      811.85     61.79 o 
 -10  11   2      339.58      345.58     43.11 o 
  -9  11   2      712.95      671.04     53.17 o 
  -8  11   2        0.92        0.00     14.37 o 
  -7  11   2       37.93       31.46     11.87 o 
  -6  11   2      611.07      629.17     30.68 o 
  -5  11   2      352.19      273.28     36.64 o 
  -4  11   2      386.45      351.66     25.47 o 
  -3  11   2      647.85      681.81     73.28 o 
  -2  11   2     1313.65     1268.79     62.51 o 
  -1  11   2      295.69      265.11     35.20 o 
   0  11   2        6.77       12.21     18.68 o 
   1  11   2      656.29      783.11     55.32 o 
   2  11   2      397.31      400.18     45.26 o 
   3  11   2       40.75       30.89     21.55 o 
   4  11   2       13.09       21.55     25.15 o 
 -13  12   2      305.26      339.83     48.85 o 
 -12  12   2       28.19       51.01     24.43 o 
 -11  12   2       35.05       43.83     25.15 o 
 -10  12   2       71.38       45.98     24.43 o 
  -9  12   2       67.29       66.82     25.86 o 
  -8  12   2      558.96      539.56     49.57 o 
  -7  12   2       11.38        0.00      9.49 o 
  -6  12   2        0.08        1.10     14.37 o 
  -5  12   2      132.58      127.40     39.16 o 
  -4  12   2      317.89      370.66     33.41 o 
  -3  12   2      214.07      247.22     26.94 o 
  -2  12   2      934.47     1020.92     61.79 o 
  -1  12   2      226.65      238.53     35.92 o 
   0  12   2        2.81        0.00     12.93 o 
   1  12   2      170.14      191.11     36.64 o 
   2  12   2      199.35      185.36     38.08 o 
   3  12   2       12.22       20.12     27.30 o 
 -13  13   2       32.63       38.80     26.58 o 
 -12  13   2        7.92        3.59     20.84 o 
 -11  13   2       99.31       91.96     30.89 o 
 -10  13   2       28.37       12.93     20.12 o 
  -9  13   2      411.46      442.57     48.14 o 
  -8  13   2      425.78      447.60     48.85 o 
  -7  13   2        3.28       12.78     11.65 o 
  -6  13   2       14.76        3.17     13.65 o 
  -5  13   2      217.00      182.84     23.52 o 
  -4  13   2      150.96      129.21     24.43 o 
  -3  13   2      525.53      482.80     46.70 o 
  -2  13   2       17.57       22.99     20.84 o 
  -1  13   2        9.67       16.52     20.12 o 
   0  13   2        0.02        0.00     19.40 o 
   1  13   2        0.09        0.00     19.40 o 
 -12  14   2      275.43      353.48     51.73 o 
 -11  14   2       15.78       13.65     22.99 o 
 -10  14   2       65.26       39.51     23.71 o 
  -9  14   2        5.28        1.44     20.84 o 
  -8  14   2       82.79      137.22     31.61 o 
  -7  14   2      184.09      141.31     21.48 o 
  -6  14   2      218.98      242.69     26.29 o 
  -5  14   2       33.98       29.82     14.73 o 
  -4  14   2       22.00       24.33     15.14 o 
  -3  14   2      174.40      171.71     33.77 o 
  -2  14   2      401.29      449.75     49.57 o 
  -1  14   2       51.05       10.06     24.43 o 
 -10  15   2       58.10       43.83     25.86 o 
  -9  15   2       44.98       41.67     24.43 o 
  -8  15   2      112.99       85.50     28.02 o 
  -7  15   2       39.84       54.72     24.07 o 
  -6  15   2       77.91       42.84     18.10 o 
  -5  15   2       50.44       38.33     18.03 o 
  -4  15   2       58.95       72.56     27.30 o 
  -3  15   2      412.66      450.47     51.73 o 
   4 -16   3      154.53      142.97     35.92 o 
   5 -16   3      117.28      129.32     33.77 o 
   6 -16   3        1.90        5.82     14.42 o 
   7 -16   3      107.93       81.19     29.46 o 
   8 -16   3      631.88      570.45     56.04 o 
   9 -16   3      177.00       62.51     28.02 o 
   1 -15   3      269.28      316.84     46.70 o 
   2 -15   3       73.60       22.99     24.43 o 
   3 -15   3      163.01      199.01     38.08 o 
   4 -15   3       43.36       33.77     22.27 o 
   5 -15   3       67.30       50.88     27.66 o 
   6 -15   3      426.98      516.17     33.94 o 
   7 -15   3     1531.55     1530.31     81.19 o 
   8 -15   3      146.24      121.42     32.33 o 
   9 -15   3      194.26      146.56     34.49 o 
  10 -15   3      130.11      149.44     34.49 o 
  11 -15   3      288.62      367.13     48.14 o 
  -1 -14   3       41.52        3.59     21.55 o 
   0 -14   3      306.97      247.87     41.67 o 
   1 -14   3      199.36      206.91     36.64 o 
   2 -14   3      365.25      370.72     43.83 o 
   3 -14   3       54.72       67.53     22.99 o 
   4 -14   3      399.37      438.26     42.39 o 
   5 -14   3       15.82       14.06     13.46 o 
   6 -14   3       69.16       60.37     16.88 o 
   7 -14   3      332.33      394.43     43.83 o 
   8 -14   3      756.53      690.43     53.88 o 
   9 -14   3      264.80      212.66     37.36 o 
  10 -14   3        1.98        0.00     15.81 o 
  11 -14   3      305.62      332.64     45.26 o 
  12 -14   3       46.91       56.76     29.46 o 
  -3 -13   3      108.15      131.48     36.64 o 
  -2 -13   3      637.43      595.60     56.04 o 
  -1 -13   3      210.25      203.32     36.64 o 
   0 -13   3       47.86       18.68     20.84 o 
   1 -13   3      519.12      521.60     48.85 o 
   2 -13   3     1943.49     2110.10     87.65 o 
   3 -13   3      189.91      199.01     31.61 o 
   4 -13   3     1078.83     1126.24     43.65 o 
   5 -13   3      272.04      288.74     23.94 o 
   6 -13   3      294.82      305.11     63.94 o 
   7 -13   3       37.20        5.03     15.81 o 
   8 -13   3      215.87      227.75     35.20 o 
   9 -13   3      123.84       81.19     25.15 o 
  10 -13   3        5.26       24.43     20.84 o 
  11 -13   3      162.81      154.47     33.77 o 
  12 -13   3       14.72       12.21     18.68 o 
  13 -13   3      232.21      259.36     44.54 o 
  -4 -12   3       15.62       17.24     25.15 o 
  -3 -12   3      187.15      187.52     38.08 o 
  -2 -12   3      339.55      342.70     43.83 o 
  -1 -12   3      741.64      814.73     56.76 o 
   0 -12   3       63.14        5.75     15.81 o 
   1 -12   3       17.28       22.27     17.24 o 
   2 -12   3      385.63      270.86     33.05 o 
   3 -12   3       96.00       98.78     23.35 o 
   4 -12   3        8.10       17.11     10.84 o 
   5 -12   3      548.33      515.52     28.38 o 
   6 -12   3        7.52       10.43     12.93 o 
   7 -12   3      122.58      125.73     27.30 o 
   8 -12   3       92.64       89.81     23.71 o 
   9 -12   3       32.58        7.90     17.24 o 
  10 -12   3      890.15      802.51     56.76 o 
  11 -12   3        9.33        0.72     17.96 o 
  12 -12   3      227.13      246.43     40.23 o 
  13 -12   3     1074.62      975.66     68.97 o 
  -5 -11   3       29.08       34.64     26.94 o 
  -4 -11   3       27.34       22.81     20.48 o 
  -3 -11   3      492.49      407.59     29.96 o 
  -2 -11   3       43.98       47.42     22.27 o 
  -1 -11   3       10.62        0.00     11.50 o 
   0 -11   3       68.99       79.75     23.71 o 
   1 -11   3      463.28      492.14     40.95 o 
   2 -11   3      569.45      556.80     40.95 o 
   3 -11   3      107.31      100.21     15.65 o 
   4 -11   3        1.88        3.47     22.27 o 
   5 -11   3       72.43       72.77     10.77 o 
   6 -11   3      216.12      189.23     13.99 o 
   7 -11   3       48.50       48.32      9.86 o 
   8 -11   3      667.63      710.52     32.69 o 
   9 -11   3     1234.00     1331.92     46.15 o 
  10 -11   3       83.26       87.26     17.90 o 
  11 -11   3        4.15       19.59     13.63 o 
  12 -11   3     1352.19     1411.85     53.84 o 
  13 -11   3     1358.47     1502.34     57.85 o 
  14 -11   3       19.66       12.93     15.34 o 
  -6 -10   3       32.44       11.65     17.01 o 
  -5 -10   3        2.17        4.66     13.69 o 
  -4 -10   3       43.78       31.27     14.71 o 
  -3 -10   3      147.56      122.86     27.30 o 
  -2 -10   3        3.21        0.00     15.09 o 
  -1 -10   3        0.86        0.00     13.65 o 
   0 -10   3      171.51      157.34     26.58 o 
   1 -10   3       48.58       23.71     15.09 o 
   2 -10   3      733.61      735.70     42.39 o 
   3 -10   3     1697.32     1616.14     44.67 o 
   4 -10   3     1618.44     1566.97     34.49 o 
   5 -10   3      269.80      270.75     15.15 o 
   6 -10   3       40.04       33.04      8.21 o 
   7 -10   3      884.45      844.94     76.70 o 
   8 -10   3     1836.58     1822.24     50.96 o 
   9 -10   3     4271.01     4139.83     84.26 o 
  10 -10   3       94.48       97.36     16.74 o 
  11 -10   3      991.86     1016.00     43.42 o 
  12 -10   3      503.33      463.05     33.02 o 
  13 -10   3      761.68      848.55     43.68 o 
  14 -10   3        0.52        7.08     15.95 o 
  -7  -9   3       10.13       30.26     16.74 o 
  -6  -9   3        8.67       16.49     16.17 o 
  -5  -9   3       96.08       73.36     21.19 o 
  -4  -9   3      123.70      101.84     17.76 o 
  -3  -9   3      127.25      137.22     27.30 o 
  -2  -9   3      546.62      524.47     41.67 o 
  -1  -9   3      825.15      806.82     46.70 o 
   0  -9   3      994.12     1027.39     51.01 o 
   1  -9   3     2339.22     2419.75     78.31 o 
   2  -9   3     5774.91     5554.21     91.16 o 
   3  -9   3     2827.28     2797.85     46.12 o 
   4  -9   3     1686.23     1560.82     32.29 o 
   5  -9   3      894.48      887.03     23.94 o 
   6  -9   3      109.42      109.20     10.84 o 
   7  -9   3      182.44      176.95     12.11 o 
   8  -9   3      799.63      873.68     34.29 o 
   9  -9   3       65.62       79.56     15.75 o 
  10  -9   3       38.50       25.20     12.67 o 
  11  -9   3       58.10       61.81     26.94 o 
  12  -9   3        7.60        1.96     13.18 o 
  13  -9   3       30.35       33.45     16.00 o 
  14  -9   3       13.53       13.06     15.65 o 
  -8  -8   3       23.94       25.20     17.26 o 
  -7  -8   3      529.50      574.84     36.41 o 
  -6  -8   3     1032.99     1073.60     48.50 o 
  -5  -8   3      779.75      789.16     65.38 o 
  -4  -8   3       10.09        0.00     22.27 o 
  -3  -8   3      353.14      278.04     31.61 o 
  -2  -8   3     2932.76     2827.11     89.09 o 
  -1  -8   3     2051.20     2011.67     71.85 o 
   0  -8   3       27.00       25.86     13.65 o 
   1  -8   3      397.61      505.07     32.33 o 
   2  -8   3     1275.57     1282.03     35.30 o 
   3  -8   3     1727.07     1626.64     31.90 o 
   4  -8   3     1143.28     1170.50     36.21 o 
   5  -8   3      956.28     1026.81     24.68 o 
   6  -8   3       12.56        3.76      8.26 o 
   7  -8   3      377.55      281.14     19.79 o 
   8  -8   3     1833.87     1938.77     50.80 o 
   9  -8   3     2030.76     1977.37     53.84 o 
  10  -8   3     1246.14     1233.22     89.81 o 
  11  -8   3      104.12      128.03     21.19 o 
  12  -8   3      102.24      144.53     50.29 o 
  13  -8   3      400.29      372.43     32.01 o 
  14  -8   3      571.80      644.52     42.13 o 
  -9  -7   3       29.60        3.59     24.43 o 
  -8  -7   3       43.17       13.78     16.17 o 
  -7  -7   3     2000.38     2104.42     61.65 o 
  -6  -7   3     3490.02     3531.66     90.88 o 
  -5  -7   3     2730.43     2738.54     65.48 o 
  -4  -7   3      451.78      491.42     38.80 o 
  -3  -7   3      378.12      362.10     32.33 o 
  -2  -7   3      398.34      418.14     31.61 o 
  -1  -7   3      250.02      186.80     22.27 o 
   0  -7   3        0.81        5.75      8.62 o 
   1  -7   3       38.67       43.83     12.21 o 
   2  -7   3       19.31       24.02      5.78 o 
   3  -7   3      176.05      257.40     12.01 o 
   4  -7   3       24.05        4.34      5.60 o 
   5  -7   3      108.56      136.61     11.03 o 
   6  -7   3        0.44        0.00      4.05 o 
   7  -7   3        0.50       10.11     10.06 o 
   8  -7   3     5222.69     5206.97     90.93 o 
   9  -7   3      539.69      507.12     27.93 o 
  10  -7   3        4.70       26.23     12.44 o 
  11  -7   3       52.71       42.39     22.27 o 
  12  -7   3      313.31      296.00     40.23 o 
  13  -7   3      110.59      112.08     31.61 o 
  14  -7   3      296.45      263.67     45.26 o 
 -10  -6   3        1.97       42.39     25.15 o 
  -9  -6   3      279.91      299.59     45.26 o 
  -8  -6   3        0.21       21.55     13.80 o 
  -7  -6   3     1861.44     1851.19     55.54 o 
  -6  -6   3     1347.72     1399.28     45.65 o 
  -5  -6   3      318.14      343.02     23.30 o 
  -4  -6   3      223.54      181.05     24.43 o 
  -3  -6   3       53.81       17.24     10.78 o 
  -2  -6   3      387.93      474.90     31.61 o 
  -1  -6   3     2238.11     2023.88     63.22 o 
   0  -6   3      206.37      181.77     18.68 o 
   1  -6   3      100.76      110.35     11.14 o 
   2  -6   3      206.26      165.47      9.54 o 
   3  -6   3       27.67        4.00      4.67 o 
   4  -6   3     3487.93     3404.02     45.32 o 
   5  -6   3     2051.85     1895.70     30.66 o 
   6  -6   3     1187.67     1236.92     23.39 o 
   7  -6   3      225.69      364.06     20.81 o 
   8  -6   3        5.23        2.16     12.21 o 
   9  -6   3     1146.77     1145.93     58.19 o 
  10  -6   3      805.07      742.16     50.29 o 
  11  -6   3      485.71      453.34     43.83 o 
  12  -6   3       98.33       10.06     22.27 o 
  13  -6   3      237.76      191.11     38.08 o 
  14  -6   3        4.68        0.00     24.43 o 
 -10  -5   3       11.05        0.00     20.12 o 
  -9  -5   3      128.52      186.80     36.64 o 
  -8  -5   3       40.80       46.42     13.98 o 
  -7  -5   3        0.50        0.00     10.33 o 
  -6  -5   3       17.91       14.31      9.66 o 
  -5  -5   3      859.03      836.46     32.41 o 
  -4  -5   3     1535.49     1511.63     56.04 o 
  -3  -5   3      109.32       66.82     15.81 o 
  -2  -5   3     1168.17     1053.97     43.11 o 
  -1  -5   3     1452.17     1352.85     46.70 o 
   0  -5   3     2098.74     1692.68     50.29 o 
   1  -5   3     2023.76     1997.51     30.68 o 
   2  -5   3        2.72       16.23      4.11 o 
   3  -5   3     1420.64     1330.70     23.50 o 
   4  -5   3    13428.11    13670.70    145.98 o 
   5  -5   3      284.75      255.01     18.64 o 
   6  -5   3      294.83      190.19     16.17 o 
   7  -5   3       65.70       92.68     18.68 o 
   8  -5   3      125.37      120.70     22.27 o 
   9  -5   3      373.16      386.53     35.92 o 
  10  -5   3      540.19      589.13     46.70 o 
  11  -5   3     2081.95     2066.99     87.65 o 
  12  -5   3      123.51       76.16     27.30 o 
  13  -5   3      347.89      313.25     44.54 o 
  14  -5   3        5.10        0.00     25.15 o 
 -11  -4   3       61.78       31.61     24.43 o 
 -10  -4   3        0.45        9.34     19.40 o 
  -9  -4   3        1.85       15.09     17.96 o 
  -8  -4   3       17.55       22.66     11.35 o 
  -7  -4   3      262.18      257.91     21.17 o 
  -6  -4   3     1899.10     1915.10     49.20 o 
  -5  -4   3     3525.32     3452.56     66.12 o 
  -4  -4   3      272.70      266.55     23.71 o 
  -3  -4   3      128.74       86.21     15.09 o 
  -2  -4   3     4023.42     3731.65     84.78 o 
  -1  -4   3      506.72      421.01     24.43 o 
   0  -4   3      496.50      405.21     21.55 o 
   1  -4   3     1406.86     1404.35     22.75 o 
   2  -4   3       26.59       74.31      5.63 o 
   3  -4   3     9469.10    10273.03     98.93 o 
   4  -4   3     4616.43     5055.60     57.61 o 
   5  -4   3      181.31      184.78      9.42 o 
   6  -4   3     3494.37     3762.29     52.31 o 
   7  -4   3      469.89      580.51     36.64 o 
   8  -4   3        0.15        0.00      9.34 o 
   9  -4   3     1351.25     1339.20     64.66 o 
  10  -4   3     1643.35     1540.36     71.85 o 
  11  -4   3       64.29       39.51     23.71 o 
  12  -4   3      239.91      193.98     36.64 o 
  13  -4   3        5.33        7.18     21.55 o 
  14  -4   3       45.65      112.08     35.20 o 
 -12  -3   3       22.60       40.95     25.15 o 
 -11  -3   3      231.49      206.91     38.80 o 
 -10  -3   3       50.05       67.53     25.86 o 
  -9  -3   3      373.98      410.96     44.54 o 
  -8  -3   3      263.53      260.86     45.98 o 
  -7  -3   3      100.94       70.43     13.28 o 
  -6  -3   3      160.61      137.67     15.19 o 
  -5  -3   3     4279.10     4117.13     70.78 o 
  -4  -3   3     1739.40     1545.39     49.57 o 
  -3  -3   3       36.92       40.23     10.78 o 
  -2  -3   3        0.13       12.21      7.18 o 
  -1  -3   3     1842.07     1774.58     47.42 o 
   0  -3   3       74.92      172.89     11.85 o 
   1  -3   3       79.44      222.89     10.91 o 
   2  -3   3    54460.61    58014.10    596.01 o 
   3  -3   3     1751.69     2299.09     36.76 o 
   4  -3   3     6136.71     5754.32     73.52 o 
   5  -3   3      739.49      761.04     39.51 o 
   6  -3   3     1872.75     1816.63     31.70 o 
   7  -3   3     1078.12     1059.00     50.29 o 
   8  -3   3      571.83      513.69     38.08 o 
   9  -3   3      146.95      169.55     28.74 o 
  10  -3   3     3102.29     3064.92    105.61 o 
  11  -3   3        4.63        0.00     15.81 o 
  12  -3   3      298.41      287.38     40.95 o 
  13  -3   3       17.58       63.94     28.74 o 
 -12  -2   3        0.18       17.24     23.71 o 
 -11  -2   3      440.69      474.90     51.01 o 
 -10  -2   3      170.55      155.90     31.61 o 
  -9  -2   3       97.81      126.45     28.02 o 
  -8  -2   3      196.13      195.66     27.66 o 
  -7  -2   3     2426.34     2364.71     52.80 o 
  -6  -2   3      501.39      543.30     32.33 o 
  -5  -2   3     1537.19     1697.48     39.08 o 
  -4  -2   3     4654.89     4795.67     97.71 o 
  -3  -2   3     7317.67     7956.87    140.10 o 
  -2  -2   3      311.50      411.67     20.12 o 
  -1  -2   3      136.62       48.85      8.62 o 
   0  -2   3     1912.80     2128.97     34.27 o 
   1  -2   3    56086.70    58264.88    597.33 o 
   2  -2   3     5119.59     4614.39    141.18 o 
   3  -2   3     1878.23     1998.88     42.75 o 
   4  -2   3       37.24       87.74      8.26 o 
   5  -2   3     7364.08     7277.15     92.35 o 
   6  -2   3      479.54      496.72     21.55 o 
   7  -2   3     2383.76     2299.03     41.78 o 
   8  -2   3      721.69      741.44     46.70 o 
   9  -2   3     1439.41     1425.41     66.82 o 
  10  -2   3      964.20      993.62     59.63 o 
  11  -2   3       17.35       36.64     20.84 o 
  12  -2   3       12.88       40.23     24.43 o 
  13  -2   3        0.63        2.16     20.84 o 
 -13  -1   3       97.15       96.27     34.49 o 
 -12  -1   3       56.26       72.56     29.46 o 
 -11  -1   3       43.06       23.71     20.84 o 
 -10  -1   3      297.35      351.32     42.39 o 
  -9  -1   3      138.64      119.26     27.30 o 
  -8  -1   3       75.16      113.69     14.22 o 
  -7  -1   3       22.16       20.84      8.24 o 
  -6  -1   3     2163.18     2675.06     51.40 o 
  -5  -1   3      205.48      310.29     16.04 o 
  -4  -1   3     8081.03     7912.32    137.94 o 
  -3  -1   3      781.60      811.85     28.74 o 
  -2  -1   3      974.72     1150.96     33.05 o 
  -1  -1   3    12199.51    12067.86    190.39 o 
   0  -1   3     3469.13     3378.58     46.23 o 
   1  -1   3     9989.52    10452.98    273.37 o 
   2  -1   3     7135.18     6920.86    114.23 o 
   3  -1   3      940.08      947.46     21.41 o 
   4  -1   3      121.09      154.88     24.07 o 
   5  -1   3     2203.71     2154.90     39.66 o 
   6  -1   3      832.03      802.16     41.67 o 
   7  -1   3      396.65      385.86     17.93 o 
   8  -1   3        0.63        7.18     13.65 o 
   9  -1   3     1381.12     1310.46     65.38 o 
  10  -1   3      272.54      247.15     35.20 o 
  11  -1   3      364.26      429.63     46.70 o 
  12  -1   3        4.13        0.00     19.40 o 
  13  -1   3      148.71      105.61     33.05 o 
 -13   0   3        4.92        0.00     23.71 o 
 -12   0   3      373.20      300.31     43.83 o 
 -11   0   3      256.00      229.19     36.64 o 
 -10   0   3     1971.11     1873.01     84.06 o 
  -9   0   3      723.95      767.31     51.01 o 
  -8   0   3     2334.06     2522.07     51.93 o 
  -7   0   3      246.93      272.29     16.34 o 
  -6   0   3       58.24       30.64      7.17 o 
  -5   0   3     3279.70     3006.34     50.19 o 
  -4   0   3     5283.48     5108.92     94.12 o 
  -3   0   3      295.26      411.67     19.40 o 
  -2   0   3     1703.51     1752.31     41.67 o 
  -1   0   3     6652.40     7507.84    125.01 o 
   0   0   3     9614.34    10727.94    169.55 o 
   1   0   3     1094.57     1398.47     24.89 o 
   2   0   3     1256.52     1122.92     62.15 o 
   3   0   3     1777.17     1533.38     29.97 o 
   4   0   3       18.35        5.64      6.47 o 
   5   0   3     1415.04     1501.83     44.54 o 
   6   0   3      447.47      481.61     41.67 o 
   7   0   3      779.10      881.47     28.56 o 
   8   0   3      648.18      612.84     43.11 o 
   9   0   3      134.41      126.45     25.86 o 
  10   0   3      257.16      307.50     39.51 o 
  11   0   3     1846.07     1827.74     89.09 o 
  12   0   3      470.86      514.41     53.88 o 
 -13   1   3      572.32      604.22     58.91 o 
 -12   1   3       56.61       40.95     24.43 o 
 -11   1   3       13.19       26.58     20.12 o 
 -10   1   3      975.40      900.94     56.04 o 
  -9   1   3     2193.32     2176.91     83.34 o 
  -8   1   3      572.22      563.93     22.72 o 
  -7   1   3      114.97      118.75     11.30 o 
  -6   1   3        0.88        2.81      4.90 o 
  -5   1   3     2286.60     2084.39     37.79 o 
  -4   1   3     3979.62     4160.47     58.77 o 
  -3   1   3      924.01      774.49     25.86 o 
  -2   1   3      383.90      545.67     14.73 o 
  -1   1   3     9145.17     8904.51    145.13 o 
   0   1   3     4710.16     5195.85     93.40 o 
   1   1   3      922.61     1036.75     22.06 o 
   2   1   3     1636.72     1728.71     32.26 o 
   3   1   3      106.06      133.20      9.90 o 
   4   1   3     1044.23      950.05     26.70 o 
   5   1   3     2637.45     2613.01     49.92 o 
   6   1   3     4437.86     4411.34     87.29 o 
   7   1   3      108.74      103.26     13.28 o 
   8   1   3     1215.80     1057.56     56.76 o 
   9   1   3      112.30      175.30     30.89 o 
  10   1   3      367.96      355.63     41.67 o 
  11   1   3      168.40      204.76     38.80 o 
  12   1   3      391.59      397.30     50.29 o 
 -14   2   3      193.42      111.36     35.92 o 
 -13   2   3       35.53       37.36     26.58 o 
 -12   2   3       42.84       39.51     22.99 o 
 -11   2   3      280.63      264.39     37.36 o 
 -10   2   3      577.24      505.07     42.39 o 
  -9   2   3     1060.04     1051.10     54.60 o 
  -8   2   3      177.81      157.91     12.18 o 
  -7   2   3      946.90     1123.33     27.91 o 
  -6   2   3      706.75      774.39     48.85 o 
  -5   2   3      963.09      978.38     23.81 o 
  -4   2   3      291.91      281.59     12.16 o 
  -3   2   3     1029.94      958.88     22.28 o 
  -2   2   3     3656.79     3480.83     50.02 o 
  -1   2   3     3542.54     4023.02     55.63 o 
   0   2   3    43805.99    49570.55    519.44 o 
   1   2   3      168.64      153.89     12.57 o 
   2   2   3     9530.04    10199.40    208.35 o 
   3   2   3     4446.06     4726.31     70.59 o 
   4   2   3      146.20      146.11     12.44 o 
   5   2   3      484.05      416.68     25.51 o 
   6   2   3     2519.26     2438.61     73.64 o 
   7   2   3      412.93      382.14     29.82 o 
   8   2   3      184.55      209.79     31.61 o 
   9   2   3       57.09       89.81     26.58 o 
  10   2   3       69.94       57.48     25.15 o 
  11   2   3       52.32       54.60     24.43 o 
 -14   3   3      613.81      755.09     65.38 o 
 -13   3   3       16.06       28.74     25.86 o 
 -12   3   3        0.97        3.59     19.40 o 
 -11   3   3      332.11      308.93     38.08 o 
 -10   3   3      792.91      770.18     50.29 o 
  -9   3   3       39.77       20.12     15.09 o 
  -8   3   3       20.42       16.43      7.04 o 
  -7   3   3       10.57       16.63      6.09 o 
  -6   3   3     5999.98     6565.39     87.65 o 
  -5   3   3     3470.66     3593.97     70.41 o 
  -4   3   3     5508.69     5428.87     59.54 o 
  -3   3   3     9267.69     9088.65    111.03 o 
  -2   3   3      280.14      254.04     12.44 o 
  -1   3   3    15087.96    15271.16    174.95 o 
   0   3   3    11353.82    12104.57    144.25 o 
   1   3   3    10185.75     9785.56    118.21 o 
   2   3   3    15665.81    17130.39    345.22 o 
   3   3   3     4991.05     5290.56     79.50 o 
   4   3   3     2029.14     2059.77     45.45 o 
   5   3   3       18.74       16.22      8.88 o 
   6   3   3      489.15      510.21     25.47 o 
   7   3   3      531.55      553.88     28.30 o 
   8   3   3      438.08      463.40     43.83 o 
   9   3   3      190.71      148.00     30.89 o 
  10   3   3       12.34       30.18     21.55 o 
  11   3   3        4.08        1.44     20.84 o 
 -14   4   3      254.32      178.89     38.80 o 
 -13   4   3        2.80        0.00     20.12 o 
 -12   4   3       85.34       71.85     25.15 o 
 -11   4   3      598.03      609.97     46.70 o 
 -10   4   3      158.97      153.75     25.86 o 
  -9   4   3      439.39      437.54     35.20 o 
  -8   4   3     3732.76     3796.84     59.51 o 
  -7   4   3     3026.06     3164.80     51.77 o 
  -6   4   3      317.68      306.24     20.19 o 
  -5   4   3     2948.19     2989.99     40.16 o 
  -4   4   3    17388.66    17880.91    163.85 o 
  -3   4   3     2026.10     1948.78     38.01 o 
  -2   4   3     4018.19     3697.01    135.79 o 
  -1   4   3     1097.33     1037.96     27.18 o 
   0   4   3       92.36       82.11      9.61 o 
   1   4   3     6925.77     7663.31     99.83 o 
   2   4   3       66.24       75.28     11.14 o 
   3   4   3      935.92      936.87     29.41 o 
   4   4   3       10.21        5.03      8.13 o 
   5   4   3     2000.06     1952.03     60.71 o 
   6   4   3      401.64      455.12     29.46 o 
   7   4   3      159.93      159.59     26.94 o 
   8   4   3       55.38       68.25     25.15 o 
   9   4   3        0.52        2.87     19.40 o 
  10   4   3       40.52       43.11     26.58 o 
 -14   5   3      336.81      413.11     47.42 o 
 -13   5   3      798.18      755.09     56.04 o 
 -12   5   3      209.74      212.66     33.77 o 
 -11   5   3     4546.30     4353.11    125.01 o 
 -10   5   3      496.69      479.93     38.08 o 
  -9   5   3     3062.10     3036.90     89.81 o 
  -8   5   3     3780.73     3786.35     52.40 o 
  -7   5   3     7869.56     8163.77     89.65 o 
  -6   5   3       39.76       55.41      6.77 o 
  -5   5   3      168.30      163.70      8.90 o 
  -4   5   3      336.26      486.50     19.13 o 
  -3   5   3     2857.92     2907.67     52.14 o 
  -2   5   3      188.55      171.08     12.67 o 
  -1   5   3      701.34      759.77     24.89 o 
   0   5   3     3723.24     4102.74     84.78 o 
   1   5   3      564.47      548.48     20.71 o 
   2   5   3      940.73      928.16     28.94 o 
   3   5   3     3194.26     3250.59    118.54 o 
   4   5   3      805.96      761.58     29.97 o 
   5   5   3       72.92       75.44     14.22 o 
   6   5   3      126.34      146.88     18.71 o 
   7   5   3     1897.91     1930.78     56.00 o 
   8   5   3      497.06      556.80     50.29 o 
   9   5   3        6.27        0.72     21.55 o 
 -15   6   3      124.78      157.34     37.36 o 
 -14   6   3        2.95        0.00     18.68 o 
 -13   6   3      620.44      696.90     54.60 o 
 -12   6   3     3628.16     3437.80    111.36 o 
 -11   6   3      274.43      250.74     31.61 o 
 -10   6   3       32.98       17.59     18.68 o 
  -9   6   3     1029.36      949.93    100.58 o 
  -8   6   3       33.20       22.70      6.70 o 
  -7   6   3      223.58      198.09     11.49 o 
  -6   6   3      156.74      122.46      8.78 o 
  -5   6   3     1457.87     1553.36     26.74 o 
  -4   6   3      820.09      781.63     30.89 o 
  -3   6   3     2724.79     2924.21     55.26 o 
  -2   6   3     1864.23     1835.03     42.40 o 
  -1   6   3     1956.33     1773.27     42.42 o 
   0   6   3     1064.25      968.15     28.02 o 
   1   6   3     1194.27     1113.22     30.72 o 
   2   6   3     5471.97     5593.81    140.82 o 
   3   6   3      704.47      688.49     28.44 o 
   4   6   3       96.67       79.76     16.88 o 
   5   6   3       35.27       36.64     13.21 o 
   6   6   3      492.86      496.28     29.96 o 
   7   6   3      152.16      139.25     20.53 o 
   8   6   3       79.92       91.24     28.74 o 
   9   6   3       70.14      161.65     35.92 o 
 -15   7   3        0.70        9.08     15.53 o 
 -14   7   3      882.61      837.69     43.69 o 
 -13   7   3      850.58      871.85     42.42 o 
 -12   7   3      591.92      574.27     33.94 o 
 -11   7   3     1083.68     1013.04     40.92 o 
 -10   7   3     1281.13     1264.31     43.26 o 
  -9   7   3      129.15      122.50     15.67 o 
  -8   7   3       15.01        8.37      5.96 o 
  -7   7   3      658.15      615.91     31.71 o 
  -6   7   3      746.88      815.26     20.21 o 
  -5   7   3        6.93       14.01      7.11 o 
  -4   7   3      260.13      262.72     26.22 o 
  -3   7   3     6122.91     6054.03     93.88 o 
  -2   7   3     1629.79     1513.11     40.60 o 
  -1   7   3      972.11      960.32     32.50 o 
   0   7   3     1045.04     1033.14     48.85 o 
   1   7   3     2246.11     2278.80     48.68 o 
   2   7   3       13.98       13.92     16.52 o 
   3   7   3      331.94      339.78     22.40 o 
   4   7   3       63.03       93.34     15.49 o 
   5   7   3      203.67      171.65     20.81 o 
   6   7   3      229.48      196.14     23.37 o 
   7   7   3      213.24      180.29     42.75 o 
   8   7   3       24.04       29.46     24.43 o 
 -14   8   3       37.20       15.81     20.12 o 
 -13   8   3       37.01       45.98     23.71 o 
 -12   8   3      102.32      108.49     28.74 o 
 -11   8   3       37.93       50.29     20.84 o 
 -10   8   3      245.99      229.91     34.49 o 
  -9   8   3      497.36      523.03     44.54 o 
  -8   8   3      330.32      290.59     50.29 o 
  -7   8   3      255.13      240.08     17.60 o 
  -6   8   3     3090.07     3083.89     67.89 o 
  -5   8   3        9.38       10.42      7.62 o 
  -4   8   3     1701.76     1680.21     43.98 o 
  -3   8   3     2153.24     2073.82     68.97 o 
  -2   8   3     2651.15     2495.72     57.35 o 
  -1   8   3       22.70       16.52     12.21 o 
   0   8   3      502.87      502.20     38.80 o 
   1   8   3        0.36        0.00     13.65 o 
   2   8   3      129.13       82.62     22.27 o 
   3   8   3      288.14      292.41     35.20 o 
   4   8   3        6.62       12.21     16.52 o 
   5   8   3       32.76        7.18     17.24 o 
   6   8   3       13.06       31.61     22.27 o 
   7   8   3      122.05      112.80     30.89 o 
 -14   9   3      107.37      165.24     36.64 o 
 -13   9   3       44.20       40.95     21.55 o 
 -12   9   3     2311.68     2298.33    100.58 o 
 -11   9   3     3715.88     3794.15    129.32 o 
 -10   9   3      420.37      434.66     44.54 o 
  -9   9   3      143.11      150.16     30.18 o 
  -8   9   3     4274.43     3771.44    501.48 o 
  -7   9   3     1137.51     1112.74     45.62 o 
  -6   9   3       43.34       39.40     10.70 o 
  -5   9   3      358.08      330.03     21.75 o 
  -4   9   3      191.05      194.03     18.41 o 
  -3   9   3      552.35      557.58     27.89 o 
  -2   9   3     1098.52     1200.83     76.16 o 
  -1   9   3      427.49      466.99     38.80 o 
   0   9   3        8.02       14.37     14.37 o 
   1   9   3      632.03      583.38     43.83 o 
   2   9   3      272.73      223.44     33.05 o 
   3   9   3      398.08      403.05     41.67 o 
   4   9   3      534.47      578.35     51.01 o 
   5   9   3        0.21        0.00     20.12 o 
   6   9   3        0.88        0.00     19.40 o 
 -14  10   3        6.43       17.96     22.99 o 
 -13  10   3      208.15      197.57     40.23 o 
 -12  10   3      121.38      109.92     30.18 o 
 -11  10   3     3367.92     3201.43    119.98 o 
 -10  10   3       15.26        5.03     17.96 o 
  -9  10   3       35.76       20.84     19.40 o 
  -8  10   3      390.84      337.98     71.13 o 
  -7  10   3     1887.96     1938.34     51.61 o 
  -6  10   3        7.21       15.20      9.49 o 
  -5  10   3      310.12      324.98     27.30 o 
  -4  10   3      337.42      337.49     33.05 o 
  -3  10   3      515.56      499.77     33.41 o 
  -2  10   3     1403.90     1400.22     70.77 o 
  -1  10   3        4.35       35.92     15.81 o 
   0  10   3       69.62       62.51     20.84 o 
   1  10   3       24.89        0.00     17.24 o 
   2  10   3      841.52      982.13     61.79 o 
   3  10   3      171.25      252.90     40.23 o 
   4  10   3      520.81      468.43     48.85 o 
   5  10   3       67.01       81.90     30.18 o 
 -14  11   3       18.07       35.92     26.58 o 
 -13  11   3       62.53       65.38     28.02 o 
 -12  11   3       25.86       35.20     25.15 o 
 -11  11   3      230.69      292.41     43.11 o 
 -10  11   3       33.38       29.46     22.99 o 
  -9  11   3      155.99      160.22     31.61 o 
  -8  11   3      631.42      576.20     49.57 o 
  -7  11   3      723.95      710.79     34.13 o 
  -6  11   3      761.27      768.88     34.66 o 
  -5  11   3     1264.67     1253.22     43.98 o 
  -4  11   3      142.69      141.56     19.28 o 
  -3  11   3      106.91       66.12     16.00 o 
  -2  11   3      843.90      897.35     54.60 o 
  -1  11   3     2785.19     2736.59     99.15 o 
   0  11   3      475.74      420.30     43.11 o 
   1  11   3       64.21       76.16     25.15 o 
   2  11   3      741.84      827.66     61.07 o 
   3  11   3      125.01      132.20     34.49 o 
   4  11   3      163.75      131.48     35.20 o 
 -13  12   3       40.39       15.81     22.27 o 
 -12  12   3        2.95       24.43     21.55 o 
 -11  12   3       16.45        0.00     19.40 o 
 -10  12   3      290.85      280.92     41.67 o 
  -9  12   3      681.82      825.50     61.07 o 
  -8  12   3     1274.98     1242.92     71.13 o 
  -7  12   3     1055.76     1075.37     41.72 o 
  -6  12   3      359.64      366.63     27.21 o 
  -5  12   3     1341.46     1345.29     48.19 o 
  -4  12   3       15.64       17.92     12.16 o 
  -3  12   3      164.11      159.00     21.55 o 
  -2  12   3      632.45      479.93     45.26 o 
  -1  12   3     1277.22     1249.39     70.41 o 
   0  12   3      170.78      141.54     31.61 o 
   1  12   3       26.07        0.00     19.40 o 
   2  12   3       38.87       17.96     25.86 o 
 -13  13   3       22.70       25.86     25.86 o 
 -12  13   3      652.89      608.53     60.35 o 
 -11  13   3      225.86      252.18     43.83 o 
 -10  13   3      766.28      778.08     64.66 o 
  -9  13   3       21.39        0.00     15.81 o 
  -8  13   3        0.97       11.50     17.96 o 
  -7  13   3      164.65      145.55     21.04 o 
  -6  13   3     1220.45     1146.40     46.02 o 
  -5  13   3       19.28       18.93     13.60 o 
  -4  13   3      233.41      276.35     27.82 o 
  -3  13   3       25.04       19.40     18.68 o 
  -2  13   3      166.06      158.06     33.05 o 
  -1  13   3      121.00      140.10     33.77 o 
   0  13   3       63.77       63.22     25.15 o 
   1  13   3        7.23       11.50     24.43 o 
 -11  14   3      746.04      796.76     68.97 o 
 -10  14   3      236.80      242.12     42.39 o 
  -9  14   3      849.45      906.69     66.10 o 
  -8  14   3       80.04       30.18     22.27 o 
  -7  14   3      163.76      150.24     23.01 o 
  -6  14   3        0.14        0.00     11.65 o 
  -5  14   3       13.07       12.23     14.01 o 
  -4  14   3      222.30      166.57     27.30 o 
  -3  14   3        8.07        0.00     20.84 o 
  -2  14   3      113.69       88.37     29.46 o 
  -1  14   3      137.28      228.47     42.39 o 
 -10  15   3      148.30      158.06     38.80 o 
  -9  15   3       23.45       12.93     20.12 o 
  -8  15   3       35.13       46.70     27.30 o 
  -7  15   3        2.83        6.27     14.71 o 
  -6  15   3      391.62      401.39     33.55 o 
  -5  15   3      473.49      524.24     37.82 o 
  -4  15   3        0.93        0.00     20.12 o 
   4 -16   4       82.11      114.95     32.33 o 
   5 -16   4        4.78        0.00     20.84 o 
   6 -16   4       27.52       22.99     15.72 o 
   7 -16   4      160.43      207.63     39.51 o 
   8 -16   4      171.76      201.89     38.80 o 
   9 -16   4      315.43      377.19     48.14 o 
   1 -15   4       25.83       38.08     23.71 o 
   2 -15   4      309.81      355.63     45.98 o 
   3 -15   4       47.49       40.23     23.71 o 
   4 -15   4      244.99      260.08     38.08 o 
   5 -15   4       43.84       26.15     15.22 o 
   6 -15   4        3.22        0.00     13.18 o 
   7 -15   4      167.23      154.47     33.77 o 
   8 -15   4      890.33      972.79     64.66 o 
   9 -15   4      391.95      389.40     45.98 o 
  10 -15   4      360.96      451.19     50.29 o 
  11 -15   4       74.86       38.08     25.86 o 
  -1 -14   4      340.93      300.31     45.98 o 
   0 -14   4      615.80      538.84     53.17 o 
   1 -14   4     1744.69     1795.41     86.93 o 
   2 -14   4      192.76      253.61     37.36 o 
   3 -14   4      168.03      214.82     34.49 o 
   4 -14   4      182.24      175.30     31.61 o 
   5 -14   4      767.96      878.28     40.05 o 
   6 -14   4        0.32       11.16     11.42 o 
   7 -14   4        2.50        0.00     17.96 o 
   8 -14   4       47.44       22.99     21.55 o 
   9 -14   4      714.85      802.51     58.19 o 
  10 -14   4       60.86       30.89     21.55 o 
  11 -14   4      263.45      316.84     45.26 o 
  12 -14   4        0.62       19.40     22.27 o 
  -3 -13   4        4.38       14.37     25.86 o 
  -2 -13   4       77.36       81.19     29.46 o 
  -1 -13   4      609.95      525.19     51.01 o 
   0 -13   4     1371.99     1410.32     74.00 o 
   1 -13   4     1398.56     1370.09     71.13 o 
   2 -13   4        1.14        0.00     15.09 o 
   3 -13   4       80.41       96.99     25.15 o 
   4 -13   4      242.92      316.36     51.37 o 
   5 -13   4      112.37      119.45     28.74 o 
   6 -13   4      127.98      124.96     33.05 o 
   7 -13   4      112.95      135.79     28.02 o 
   8 -13   4      254.61      194.70     32.33 o 
   9 -13   4       45.18       15.81     17.96 o 
  10 -13   4      268.62      296.72     40.95 o 
  11 -13   4        0.33        0.00     16.52 o 
  12 -13   4        7.78        6.47     22.27 o 
  13 -13   4       61.86       59.63     29.46 o 
  -4 -12   4       46.88       63.94     28.02 o 
  -3 -12   4       31.99        7.04     15.22 o 
  -2 -12   4      405.19      399.46     45.26 o 
  -1 -12   4      601.45      616.43     50.29 o 
   0 -12   4      354.72      355.63     39.51 o 
   1 -12   4        7.33       14.37     16.52 o 
   2 -12   4      235.44      307.50     35.20 o 
   3 -12   4       26.19       26.58     17.24 o 
   4 -12   4      237.06      225.80     21.32 o 
   5 -12   4        5.39        6.68      7.97 o 
   6 -12   4      110.30       78.47     11.80 o 
   7 -12   4      298.82      270.16     38.08 o 
   8 -12   4        9.48        5.94     19.04 o 
   9 -12   4      529.98      641.96     34.04 o 
  10 -12   4      762.77      789.45     39.11 o 
  11 -12   4     1125.87     1180.52     65.38 o 
  12 -12   4       88.90       90.94     40.23 o 
  13 -12   4     1020.69     1075.42     50.29 o 
  -5 -11   4      337.57      403.63     34.27 o 
  -4 -11   4        0.99        3.23     14.22 o 
  -3 -11   4       34.89       26.58     20.84 o 
  -2 -11   4       14.05       15.81     20.12 o 
  -1 -11   4        1.11        5.75     15.09 o 
   0 -11   4       42.55       78.31     21.55 o 
   1 -11   4      140.96      142.97     26.58 o 
   2 -11   4      174.10      193.98     28.02 o 
   3 -11   4      272.52      287.22     29.10 o 
   4 -11   4      888.15      865.58     27.24 o 
   5 -11   4      729.80      789.21     25.69 o 
   6 -11   4      545.34      584.11     22.21 o 
   7 -11   4       19.60       21.91     11.18 o 
   8 -11   4      150.24      140.33     31.97 o 
   9 -11   4      654.17      695.85     34.80 o 
  10 -11   4     1463.82     1609.84     53.07 o 
  11 -11   4      136.91      161.70     51.73 o 
  12 -11   4        7.63        0.00     13.46 o 
  13 -11   4       96.56      103.12     22.20 o 
  14 -11   4        0.49        0.00     16.04 o 
  -6 -10   4       19.15        9.37     15.95 o 
  -5 -10   4       63.80       61.74     18.03 o 
  -4 -10   4       11.20       26.92     14.42 o 
  -3 -10   4      520.40      484.24     44.54 o 
  -2 -10   4      287.49      423.89     40.23 o 
  -1 -10   4      190.60      159.50     28.02 o 
   0 -10   4     1550.19     1554.01     66.82 o 
   1 -10   4     1410.29     1390.21     61.79 o 
   2 -10   4       53.15       53.17     18.68 o 
   3 -10   4     1020.24     1100.12     36.57 o 
   4 -10   4     1855.72     1929.11     38.83 o 
   5 -10   4     1152.14     1058.99     28.03 o 
   6 -10   4      170.21      154.76     14.66 o 
   7 -10   4      120.39      112.68     15.72 o 
   8 -10   4      950.62      928.79     36.83 o 
   9 -10   4      217.84      257.91     26.22 o 
  10 -10   4     1237.50     1114.55     43.17 o 
  11 -10   4        1.17        4.36     14.01 o 
  12 -10   4      604.27      572.53     48.14 o 
  13 -10   4       30.89       22.27     15.85 o 
  14 -10   4        0.99       19.40     16.56 o 
  -7  -9   4        7.11       15.09     16.36 o 
  -6  -9   4       27.32       29.27     15.45 o 
  -5  -9   4       15.24       19.48     13.60 o 
  -4  -9   4        1.50        5.03     16.52 o 
  -3  -9   4      153.94      136.51     26.58 o 
  -2  -9   4        9.82        5.75     14.37 o 
  -1  -9   4      496.75      502.20     38.08 o 
   0  -9   4     1840.83     1876.60     70.41 o 
   1  -9   4     1912.64     1805.47     66.82 o 
   2  -9   4       53.59       86.05     21.91 o 
   3  -9   4        0.31        5.58      6.07 o 
   4  -9   4      166.18      168.20     12.01 o 
   5  -9   4     1508.34     1490.54     32.02 o 
   6  -9   4      210.16      193.14     12.89 o 
   7  -9   4      378.16      363.44     23.35 o 
   8  -9   4      558.13      556.31     28.44 o 
   9  -9   4      737.92      662.74     33.77 o 
  10  -9   4      129.51      128.04     23.35 o 
  11  -9   4       74.45       93.63     18.27 o 
  12  -9   4      137.50      126.41     20.97 o 
  13  -9   4       83.46       28.49     15.19 o 
  14  -9   4       68.80      105.35     44.54 o 
  -8  -8   4       67.80       77.82     21.55 o 
  -7  -8   4      173.32      198.94     34.13 o 
  -6  -8   4      184.54      181.12     23.30 o 
  -5  -8   4      762.40      759.47     37.36 o 
  -4  -8   4      829.57      811.85     50.29 o 
  -3  -8   4        4.37       11.50     14.37 o 
  -2  -8   4       28.19       28.74     15.81 o 
  -1  -8   4      229.53      284.51     28.02 o 
   0  -8   4     1868.17     1710.64     62.51 o 
   1  -8   4      651.00      584.82     35.20 o 
   2  -8   4      776.41      738.70     21.67 o 
   3  -8   4      372.33      359.69     15.35 o 
   4  -8   4        6.79        9.33      5.36 o 
   5  -8   4      165.45      217.24     12.48 o 
   6  -8   4      150.87      191.06     11.73 o 
   7  -8   4      148.46      157.54     16.00 o 
   8  -8   4      329.22      369.29     72.92 o 
   9  -8   4      591.73      590.03     42.39 o 
  10  -8   4     1606.92     1778.64     68.61 o 
  11  -8   4     1438.25     1368.91     65.74 o 
  12  -8   4      220.35      194.96     24.13 o 
  13  -8   4       17.43       13.98     15.44 o 
  14  -8   4      276.69      250.89     44.90 o 
  -9  -7   4      133.62      151.50     24.68 o 
  -8  -7   4      240.71      203.58     49.57 o 
  -7  -7   4        8.45        1.58     13.60 o 
  -6  -7   4      305.61      342.77     27.31 o 
  -5  -7   4      219.65      224.55     24.79 o 
  -4  -7   4     1342.57     1269.51     58.19 o 
  -3  -7   4     3634.48     3647.59    101.30 o 
  -2  -7   4      330.53      296.72     28.74 o 
  -1  -7   4      464.51      434.66     30.89 o 
   0  -7   4       15.51       29.46     11.50 o 
   1  -7   4      364.47      363.54     26.58 o 
   2  -7   4      404.54      450.23     15.85 o 
   3  -7   4      159.21      148.56      9.79 o 
   4  -7   4      271.54      240.18     12.03 o 
   5  -7   4     1714.88     1680.98     47.03 o 
   6  -7   4     1321.25     1310.39     26.69 o 
   7  -7   4     1487.30     1443.66     79.03 o 
   8  -7   4        6.69       22.35      9.61 o 
   9  -7   4     1686.21     1538.17     46.94 o 
  10  -7   4     1544.49     1426.85     69.69 o 
  11  -7   4     1458.32     1612.93     78.31 o 
  12  -7   4      777.37      732.82     58.91 o 
  13  -7   4        1.67        5.03     21.55 o 
  14  -7   4      166.07      168.12     40.95 o 
 -10  -6   4      301.79      471.31     56.04 o 
  -9  -6   4       75.10       86.42     19.64 o 
  -8  -6   4      514.83      493.12     67.18 o 
  -7  -6   4      311.60      298.19     25.47 o 
  -6  -6   4       88.73      101.83     17.48 o 
  -5  -6   4      140.82      148.72     24.43 o 
  -4  -6   4        1.62       12.21     12.93 o 
  -3  -6   4       10.57       34.49     14.37 o 
  -2  -6   4     1463.48     1364.34     53.17 o 
  -1  -6   4     3743.17     3988.13     96.27 o 
   0  -6   4     1841.63     1581.32     53.17 o 
   1  -6   4     1063.82      979.28     28.19 o 
   2  -6   4     6651.78     5953.29     68.54 o 
   3  -6   4     2855.57     3099.85     49.68 o 
   4  -6   4      524.27      668.67     20.88 o 
   5  -6   4     1264.74     1230.78     24.27 o 
   6  -6   4     3736.25     3493.20     57.43 o 
   7  -6   4     2250.74     2381.70     61.79 o 
   8  -6   4        0.61        9.34     13.65 o 
   9  -6   4      449.77      450.47     39.51 o 
  10  -6   4      296.32      254.33     35.20 o 
  11  -6   4      711.84      699.05     54.60 o 
  12  -6   4        3.26        2.87     17.96 o 
  13  -6   4      116.33      122.14     35.20 o 
  14  -6   4      166.82      155.19     40.23 o 
 -10  -5   4        0.16        0.00     22.27 o 
  -9  -5   4      137.79      131.04     25.86 o 
  -8  -5   4        0.16        2.51     12.07 o 
  -7  -5   4     1911.90     1928.28     54.52 o 
  -6  -5   4       50.22       48.25     12.95 o 
  -5  -5   4      977.55      980.69     47.42 o 
  -4  -5   4     1450.27     1451.99     56.04 o 
  -3  -5   4     8087.24     7823.24    155.90 o 
  -2  -5   4     2376.47     2541.17     71.13 o 
  -1  -5   4     2862.75     2639.60     71.13 o 
   0  -5   4       60.26       57.48     12.21 o 
   1  -5   4     9139.47     7985.58     83.74 o 
   2  -5   4     1056.94     1031.99     20.57 o 
   3  -5   4     2601.87     2420.89     34.56 o 
   4  -5   4       43.36       57.59      6.11 o 
   5  -5   4    19712.88    21091.63    194.25 o 
   6  -5   4      712.73      812.37     21.32 o 
   7  -5   4       50.73       95.55     19.40 o 
   8  -5   4      124.20      126.45     24.43 o 
   9  -5   4      165.90      150.16     27.30 o 
  10  -5   4     3080.06     2963.62    104.89 o 
  11  -5   4     1983.97     2038.25     90.53 o 
  12  -5   4      346.40      323.30     43.83 o 
  13  -5   4      272.60      274.45     44.54 o 
  14  -5   4       10.37       10.78     25.15 o 
 -11  -4   4      138.58      147.28     38.80 o 
 -10  -4   4        8.57        0.00     17.24 o 
  -9  -4   4      427.55      487.37     30.87 o 
  -8  -4   4       16.66       40.37     13.65 o 
  -7  -4   4      118.04      155.98     20.84 o 
  -6  -4   4      514.78      532.15     25.98 o 
  -5  -4   4      953.09      842.75     41.67 o 
  -4  -4   4     7006.77     6545.83    135.07 o 
  -3  -4   4      189.06      172.43     19.40 o 
  -2  -4   4     7522.12     7168.01    137.22 o 
  -1  -4   4      482.73      565.42     28.74 o 
   0  -4   4      259.00      188.95     16.52 o 
   1  -4   4      125.57      120.09      7.03 o 
   2  -4   4     3611.08     4462.35     50.80 o 
   3  -4   4     5229.78     5464.43     59.74 o 
   4  -4   4     2335.02     2760.50     36.83 o 
   5  -4   4     2082.10     2528.33     84.06 o 
   6  -4   4       35.62       47.26      6.49 o 
   7  -4   4     1154.50     1090.61     51.73 o 
   8  -4   4       12.13        7.90     13.65 o 
   9  -4   4     2647.98     2489.44     91.24 o 
  10  -4   4      245.24      170.27     31.61 o 
  11  -4   4     1189.17     1194.79     68.97 o 
  12  -4   4       40.45       59.63     26.58 o 
  13  -4   4      393.48      488.55     54.60 o 
 -12  -3   4      186.03      181.05     40.95 o 
 -11  -3   4        2.71        0.00     21.55 o 
 -10  -3   4      166.47      184.64     35.92 o 
  -9  -3   4      260.94      226.83     21.92 o 
  -8  -3   4      212.28      208.71     19.83 o 
  -7  -3   4      342.27      366.54     22.96 o 
  -6  -3   4      551.39      551.99     25.47 o 
  -5  -3   4       50.18       23.71     11.50 o 
  -4  -3   4     2665.20     2586.43     68.97 o 
  -3  -3   4     1090.42     1099.23     40.95 o 
  -2  -3   4      460.14      517.29     25.86 o 
  -1  -3   4     3238.74     3712.97     79.75 o 
   0  -3   4      605.06      729.76     20.81 o 
   1  -3   4    35955.18    38875.82    408.36 o 
   2  -3   4    13698.61    13818.69    158.07 o 
   3  -3   4      578.12      593.93     33.77 o 
   4  -3   4      671.07      631.04     18.74 o 
   5  -3   4      199.25      125.10      9.56 o 
   6  -3   4      876.32      813.68     34.13 o 
   7  -3   4      266.98      223.44     26.58 o 
   8  -3   4      481.96      448.31     38.08 o 
   9  -3   4      150.50      178.89     28.74 o 
  10  -3   4      107.28       96.99     25.86 o 
  11  -3   4      554.09      483.52     47.42 o 
  12  -3   4       91.72       88.37     28.02 o 
  13  -3   4      155.75      171.71     39.51 o 
 -12  -2   4      343.38      401.62     52.45 o 
 -11  -2   4       69.59       36.64     24.43 o 
 -10  -2   4       50.76       43.11     25.15 o 
  -9  -2   4      446.77      511.54     46.70 o 
  -8  -2   4       23.31       18.92     10.63 o 
  -7  -2   4      366.18      350.94     21.23 o 
  -6  -2   4      495.69      571.50     48.50 o 
  -5  -2   4     2297.16     2708.57     69.69 o 
  -4  -2   4      386.92      484.96     26.58 o 
  -3  -2   4      471.98      571.17     27.30 o 
  -2  -2   4     2272.51     2231.52     55.32 o 
  -1  -2   4      552.91      537.40     23.71 o 
   0  -2   4    16617.12    16896.10    187.95 o 
   1  -2   4     4681.43     4986.18     67.28 o 
   2  -2   4     3125.72     2841.28     44.57 o 
   3  -2   4        5.53       23.17     10.42 o 
   4  -2   4        5.22       14.16      5.17 o 
   5  -2   4      774.43      759.95     22.06 o 
   6  -2   4     4320.24     4028.07    118.19 o 
   7  -2   4     1224.80     1258.51     30.90 o 
   8  -2   4      453.84      505.07     39.51 o 
   9  -2   4       17.19       17.24     17.24 o 
  10  -2   4      305.18      260.80     36.64 o 
  11  -2   4       59.15       56.76     23.71 o 
  12  -2   4      131.38      134.35     33.05 o 
  13  -2   4        3.64       15.81     24.43 o 
 -13  -1   4      330.81      280.92     48.14 o 
 -12  -1   4      555.68      656.67     61.07 o 
 -11  -1   4       42.95       51.73     26.58 o 
 -10  -1   4      565.00      533.09     48.85 o 
  -9  -1   4        1.49        0.00     14.37 o 
  -8  -1   4       30.16       19.79      9.66 o 
  -7  -1   4      853.56      864.82     29.86 o 
  -6  -1   4      807.96      960.83     29.69 o 
  -5  -1   4        7.31        0.00      7.18 o 
  -4  -1   4      197.32      287.38     20.12 o 
  -3  -1   4     1282.39     1066.18     35.92 o 
  -2  -1   4     1284.68     1211.31     38.08 o 
  -1  -1   4       21.99       42.39      8.62 o 
   0  -1   4     1575.44     1707.66     31.24 o 
   1  -1   4      893.27     1031.91     23.71 o 
   2  -1   4        8.30        1.53      3.95 o 
   3  -1   4      678.95      560.60     17.59 o 
   4  -1   4       47.60       43.75     13.29 o 
   5  -1   4       23.85       38.98      7.29 o 
   6  -1   4       30.47       56.33      8.77 o 
   7  -1   4      508.83      475.30     20.84 o 
   8  -1   4      545.24      571.17     43.11 o 
   9  -1   4      324.95      347.73     37.36 o 
  10  -1   4       66.99       84.06     25.15 o 
  11  -1   4       11.47       28.74     22.27 o 
  12  -1   4       59.32       68.97     28.02 o 
 -13   0   4       10.30        0.72     23.71 o 
 -12   0   4       20.04        6.47     21.55 o 
 -11   0   4       15.23        0.72     20.12 o 
 -10   0   4      152.37      206.91     33.05 o 
  -9   0   4     1221.31     1293.22     66.10 o 
  -8   0   4     1706.94     1711.08     42.74 o 
  -7   0   4     4138.65     4378.97    136.87 o 
  -6   0   4      304.91      259.98     20.84 o 
  -5   0   4       79.67       97.71     12.93 o 
  -4   0   4     4911.38     4909.91     96.27 o 
  -3   0   4     7209.41     7446.05    131.48 o 
  -2   0   4     7415.99     7278.65    127.88 o 
  -1   0   4       90.88      131.23      8.28 o 
   0   0   4        0.46        6.47      4.31 o 
   1   0   4     1008.45     1174.52     24.37 o 
   2   0   4      142.60      184.66     12.57 o 
   3   0   4       39.90       44.06      7.06 o 
   4   0   4        6.52        0.00      4.30 o 
   5   0   4        4.87       10.17      6.55 o 
   6   0   4      122.41      119.15     12.43 o 
   7   0   4      140.89      125.87     13.79 o 
   8   0   4     1230.62     1151.68     59.63 o 
   9   0   4      702.95      550.34     45.98 o 
  10   0   4      228.85      204.76     34.49 o 
  11   0   4       76.01       93.40     30.18 o 
  12   0   4      437.87      487.83     54.60 o 
 -13   1   4       41.39       38.08     27.30 o 
 -12   1   4       38.47      109.20     31.61 o 
 -11   1   4      232.14      228.47     35.92 o 
 -10   1   4      280.71      276.60     35.92 o 
  -9   1   4        1.17        4.31     14.37 o 
  -8   1   4     1935.62     2004.32     44.61 o 
  -7   1   4     4197.95     4308.39     69.55 o 
  -6   1   4     2245.99     1906.66     44.90 o 
  -5   1   4        0.62       13.29      6.83 o 
  -4   1   4     1972.93     1990.12     51.01 o 
  -3   1   4       23.71       10.06      7.18 o 
  -2   1   4    16314.91    16980.22    225.59 o 
  -1   1   4       75.70       75.19      5.12 o 
   0   1   4     3647.85     3607.16     40.84 o 
   1   1   4       94.14       63.03      7.54 o 
   2   1   4       10.84       14.64      5.32 o 
   3   1   4      949.32      849.75     24.60 o 
   4   1   4     5013.46     5185.64     78.34 o 
   5   1   4       17.35       17.89      8.08 o 
   6   1   4      337.53      331.77     22.27 o 
   7   1   4     3479.68     3549.43     68.15 o 
   8   1   4      642.94      722.76     48.85 o 
   9   1   4      114.02       89.81     25.86 o 
  10   1   4       45.06       40.23     22.27 o 
  11   1   4       52.85       46.70     25.15 o 
  12   1   4      176.32       98.43     33.05 o 
 -14   2   4      208.16      203.32     43.11 o 
 -13   2   4      614.19      563.99     56.76 o 
 -12   2   4       24.84       14.37     21.55 o 
 -11   2   4     2263.00     2276.06     92.68 o 
 -10   2   4       56.33       72.56     22.99 o 
  -9   2   4       98.48      114.95     23.71 o 
  -8   2   4      274.44      280.23     16.61 o 
  -7   2   4       11.76        1.91      5.69 o 
  -6   2   4     5951.58     6703.72    100.58 o 
  -5   2   4      290.13      336.76     15.14 o 
  -4   2   4     1379.55     1444.09     41.67 o 
  -3   2   4     1735.78     1808.70     34.53 o 
  -2   2   4     4008.37     4026.29     58.17 o 
  -1   2   4     2448.20     2679.83     43.15 o 
   0   2   4        1.30        5.30      3.21 o 
   1   2   4      475.29      790.69     21.05 o 
   2   2   4     4306.42     4360.92     65.27 o 
   3   2   4    10199.49    10720.27    134.87 o 
   4   2   4     2665.59     2656.81     52.03 o 
   5   2   4       45.83       35.81      9.82 o 
   6   2   4     1079.49     1137.25     35.90 o 
   7   2   4      985.76      970.27     56.04 o 
   8   2   4        7.07        6.47     15.81 o 
   9   2   4      150.53      101.30     28.02 o 
  10   2   4       31.15       33.77     23.71 o 
  11   2   4       92.79       64.66     27.30 o 
 -14   3   4      128.32       77.59     33.05 o 
 -13   3   4      662.47      636.55     57.48 o 
 -12   3   4      182.01      211.23     36.64 o 
 -11   3   4       22.90        0.00     15.81 o 
 -10   3   4      419.71      372.88     37.36 o 
  -9   3   4        8.64        9.34     12.93 o 
  -8   3   4      318.57      296.26     22.27 o 
  -7   3   4     2727.79     2709.54     49.16 o 
  -6   3   4     9134.48     9989.36    124.27 o 
  -5   3   4     1720.23     1658.97     28.57 o 
  -4   3   4       53.27       43.93      8.15 o 
  -3   3   4     7582.00     7484.29    111.36 o 
  -2   3   4     8457.22     7930.53    102.34 o 
  -1   3   4    12908.06    12743.08    228.83 o 
   0   3   4     6739.96     7035.51     73.54 o 
   1   3   4       43.02       20.52      6.21 o 
   2   3   4     7699.82     8381.30    109.64 o 
   3   3   4       13.50       53.48     14.37 o 
   4   3   4      225.55      197.79     15.75 o 
   5   3   4      607.35      634.87     27.15 o 
   6   3   4       22.07       21.91     10.67 o 
   7   3   4      747.94      806.54     33.75 o 
   8   3   4       84.58       98.43     25.86 o 
   9   3   4       25.62       28.74     22.27 o 
  10   3   4      198.19      227.03     39.51 o 
 -14   4   4        6.16        0.00     22.27 o 
 -13   4   4      204.58      234.22     38.80 o 
 -12   4   4      130.03      139.38     30.18 o 
 -11   4   4        2.01        7.90     17.24 o 
 -10   4   4      238.06      194.70     28.74 o 
  -9   4   4        0.10        0.72     12.21 o 
  -8   4   4      714.44      717.12     23.62 o 
  -7   4   4     3073.63     3328.28     55.85 o 
  -6   4   4     2391.54     2223.10     35.59 o 
  -5   4   4     2684.88     3275.22     59.73 o 
  -4   4   4      142.46      126.36      7.57 o 
  -3   4   4      103.74       55.64      8.37 o 
  -2   4   4     2190.98     2209.39     43.17 o 
  -1   4   4     1034.54      906.41     32.33 o 
   0   4   4       24.20       88.21     20.84 o 
   1   4   4     5143.26     5938.51     82.85 o 
   2   4   4     2459.01     2405.63     75.44 o 
   3   4   4     1031.68     1138.21     33.43 o 
   4   4   4     1530.98     1479.59     40.39 o 
   5   4   4      426.42      385.45     23.37 o 
   6   4   4        6.74        7.62     17.24 o 
   7   4   4      748.16      690.90     33.25 o 
   8   4   4     1574.64     1608.62     76.16 o 
   9   4   4       75.92      127.88     32.33 o 
  10   4   4       97.01      113.52     32.33 o 
 -14   5   4       25.06       17.96     23.71 o 
 -13   5   4       50.38        0.00     18.68 o 
 -12   5   4     2337.05     2444.90     95.55 o 
 -11   5   4     1604.33     1546.11     71.13 o 
 -10   5   4      779.81      789.58     47.42 o 
  -9   5   4      367.05      396.59     33.05 o 
  -8   5   4      264.59      267.76     17.33 o 
  -7   5   4      195.33      172.98     10.90 o 
  -6   5   4     1150.39      902.52     21.63 o 
  -5   5   4      668.84      610.65     16.43 o 
  -4   5   4      642.66      685.17     25.86 o 
  -3   5   4     2219.23     2264.68     62.86 o 
  -2   5   4      735.66      763.43     25.40 o 
  -1   5   4     2440.27     2615.21     51.56 o 
   0   5   4     1923.54     1877.37     66.10 o 
   1   5   4     2988.18     3119.51     54.68 o 
   2   5   4      263.57      285.44     17.26 o 
   3   5   4      330.80      320.85     26.94 o 
   4   5   4     1344.53     1196.54     40.59 o 
   5   5   4     3057.00     3081.46     67.06 o 
   6   5   4     1068.03      956.52     53.88 o 
   7   5   4      169.10      188.48     31.61 o 
   8   5   4      183.15      217.69     35.92 o 
   9   5   4      454.71      418.86     48.14 o 
 -14   6   4        0.93        4.31     21.55 o 
 -13   6   4       48.00       61.07     25.86 o 
 -12   6   4       89.56      148.72     29.46 o 
 -11   6   4       49.35       63.48     17.24 o 
 -10   6   4       84.65      102.27     23.35 o 
  -9   6   4     2280.36     2315.92     56.03 o 
  -8   6   4      352.64      418.08     17.02 o 
  -7   6   4       18.60       10.89      5.63 o 
  -6   6   4        0.67        8.87      4.80 o 
  -5   6   4      809.90      832.87     27.92 o 
  -4   6   4      150.84      132.12     13.09 o 
  -3   6   4      781.06      721.68     26.36 o 
  -2   6   4      850.95      825.28     28.67 o 
  -1   6   4      622.38      545.12     24.13 o 
   0   6   4     1836.86     1715.69     36.13 o 
   1   6   4      124.17       99.61     11.55 o 
   2   6   4       10.75       11.82      8.28 o 
   3   6   4      204.35      223.89     18.41 o 
   4   6   4      675.65      694.28     30.89 o 
   5   6   4       11.99        0.00     10.91 o 
   6   6   4      534.14      500.88     30.73 o 
   7   6   4       77.55       62.44     17.01 o 
   8   6   4       10.86       26.58     22.99 o 
 -14   7   4        1.01        7.76     14.83 o 
 -13   7   4      635.61      623.63     62.86 o 
 -12   7   4      162.22      143.46     38.44 o 
 -11   7   4      165.41      181.00     20.66 o 
 -10   7   4     1183.17     1193.51     49.93 o 
  -9   7   4      468.43      463.40     40.95 o 
  -8   7   4        0.41       11.50      8.37 o 
  -7   7   4        4.57        0.00      6.84 o 
  -6   7   4      634.55      594.13     31.25 o 
  -5   7   4     2290.85     2149.46     48.79 o 
  -4   7   4      906.81      905.27     30.98 o 
  -3   7   4      897.68      874.20     31.22 o 
  -2   7   4     1302.32     1186.38     36.57 o 
  -1   7   4      412.44      421.33     23.62 o 
   0   7   4     1383.53     1335.60     57.48 o 
   1   7   4     1110.03     1109.29     53.88 o 
   2   7   4      485.53      451.91     37.36 o 
   3   7   4      103.20       84.06     22.27 o 
   4   7   4       72.04       83.34     23.71 o 
   5   7   4       43.90       34.49     20.12 o 
   6   7   4      193.81      214.10     35.20 o 
   7   7   4       57.84        0.00     20.12 o 
 -14   8   4       38.25       46.70     25.86 o 
 -13   8   4      116.00      121.42     33.05 o 
 -12   8   4      152.47      206.20     36.64 o 
 -11   8   4      398.40      410.24     45.26 o 
 -10   8   4       55.51       64.66     23.71 o 
  -9   8   4     1769.43     1893.12     80.47 o 
  -8   8   4      920.39      945.12     79.75 o 
  -7   8   4       31.98       28.86     17.24 o 
  -6   8   4        7.21        7.75      8.10 o 
  -5   8   4     2857.01     2808.61     60.44 o 
  -4   8   4     1652.77     1667.34     45.08 o 
  -3   8   4       45.20       40.99     10.91 o 
  -2   8   4       86.00       94.57     14.47 o 
  -1   8   4      501.24      528.78     38.80 o 
   0   8   4      100.39       71.13     19.40 o 
   1   8   4        1.90        0.00     14.37 o 
   2   8   4       37.65       42.39     18.68 o 
   3   8   4      268.34      231.34     32.33 o 
   4   8   4      469.89      483.52     43.83 o 
   5   8   4       27.97        7.90     19.40 o 
   6   8   4      122.75      112.80     30.89 o 
   7   8   4       67.45       58.91     27.30 o 
 -14   9   4      186.67      150.88     38.08 o 
 -13   9   4        0.05       19.40     22.27 o 
 -12   9   4      138.49      162.37     33.77 o 
 -11   9   4     1357.34     1592.09     81.90 o 
 -10   9   4     2247.75     2296.89     96.27 o 
  -9   9   4       69.80       51.73     22.27 o 
  -8   9   4        1.39        1.33      8.62 o 
  -7   9   4     1521.75     1596.47     65.02 o 
  -6   9   4      251.76      232.24     20.02 o 
  -5   9   4       98.91      141.21     19.04 o 
  -4   9   4       59.06       45.40     11.87 o 
  -3   9   4      846.09      876.93     35.24 o 
  -2   9   4       33.34       24.57     14.01 o 
  -1   9   4        8.74        3.59     14.37 o 
   0   9   4      361.47      357.79     37.36 o 
   1   9   4      488.10      451.19     42.39 o 
   2   9   4      518.17      451.91     43.11 o 
   3   9   4      614.81      576.92     49.57 o 
   4   9   4      237.93      190.39     34.49 o 
   5   9   4      432.51      525.91     51.73 o 
   6   9   4      106.49      123.57     34.49 o 
 -14  10   4       70.42       32.33     25.15 o 
 -13  10   4      271.49      265.11     43.83 o 
 -12  10   4      152.51      183.92     38.08 o 
 -11  10   4      467.06      502.92     51.73 o 
 -10  10   4     2051.50     2105.07     94.12 o 
  -9  10   4      508.19      483.52     46.70 o 
  -8  10   4      650.77      570.64     57.12 o 
  -7  10   4      257.75      247.05     21.41 o 
  -6  10   4      762.89      810.80     40.95 o 
  -5  10   4     1191.99     1121.65     49.57 o 
  -4  10   4      487.98      564.04     29.69 o 
  -3  10   4       41.44       48.43     13.11 o 
  -2  10   4       67.44       58.91     14.73 o 
  -1  10   4     1885.55     1769.55     76.16 o 
   0  10   4      701.77      809.70     53.88 o 
   1  10   4      541.98      547.46     47.42 o 
   2  10   4        0.88        1.44     17.96 o 
   3  10   4      243.56      295.28     40.95 o 
   4  10   4       39.99        7.90     22.27 o 
 -14  11   4       48.97       72.56     30.18 o 
 -13  11   4      233.49      219.13     42.39 o 
 -12  11   4        0.18        0.00     17.24 o 
 -11  11   4      329.01      280.92     42.39 o 
 -10  11   4     2649.87     2507.40    104.89 o 
  -9  11   4     1753.71     1677.59     82.62 o 
  -8  11   4      114.15       88.18     15.71 o 
  -7  11   4     1332.50     1299.82     44.99 o 
  -6  11   4     5604.70     5732.16    105.14 o 
  -5  11   4     1452.37     1474.60    135.43 o 
  -4  11   4       61.82       38.65     15.09 o 
  -3  11   4        3.22       25.25     12.44 o 
  -2  11   4       28.63        7.90     17.96 o 
  -1  11   4      204.99      186.80     32.33 o 
   0  11   4     2153.58     2250.91     93.40 o 
   1  11   4      308.88      361.38     43.83 o 
   2  11   4       16.54       30.18     25.15 o 
   3  11   4       99.13      119.98     33.05 o 
 -13  12   4      414.10      413.11     54.60 o 
 -12  12   4      112.50       89.81     31.61 o 
 -11  12   4      101.70       79.75     30.89 o 
 -10  12   4     3342.71     3466.54    129.32 o 
  -9  12   4     3693.22     3659.80    131.48 o 
  -8  12   4        7.21        2.50     12.21 o 
  -7  12   4       16.20       13.23     30.89 o 
  -6  12   4     1275.80     1329.10     48.18 o 
  -5  12   4     3711.07     3667.62     92.32 o 
  -4  12   4      149.34      166.62     23.01 o 
  -3  12   4      424.35      420.42     31.17 o 
  -2  12   4        0.08       38.08     20.84 o 
  -1  12   4       29.78        0.00     18.68 o 
   0  12   4       23.76       43.83     23.71 o 
   1  12   4       82.45       65.38     29.46 o 
   2  12   4        7.30        4.31     22.99 o 
 -12  13   4      265.92      331.93     50.29 o 
 -11  13   4       13.10       53.88     28.02 o 
 -10  13   4      237.89      252.90     43.11 o 
  -9  13   4      306.70      362.82     48.14 o 
  -8  13   4      287.56      331.21     43.83 o 
  -7  13   4      162.02      160.52     32.33 o 
  -6  13   4        2.74        0.00     12.25 o 
  -5  13   4       87.63      134.82     47.78 o 
  -4  13   4       89.52       80.21     38.08 o 
  -3  13   4       32.02       12.21     17.96 o 
  -2  13   4       21.78        0.00     17.24 o 
  -1  13   4       17.32        3.59     18.68 o 
   0  13   4      111.13       94.84     31.61 o 
 -11  14   4        1.96        0.00     21.55 o 
 -10  14   4      279.35      243.56     45.26 o 
  -9  14   4       19.74       29.46     22.99 o 
  -8  14   4      227.77      185.36     37.36 o 
  -7  14   4      120.78      153.29     25.51 o 
  -6  14   4        3.96        0.00     12.89 o 
  -5  14   4       70.72       71.45     54.96 o 
  -4  14   4      331.99      303.19     42.39 o 
  -3  14   4      432.28      464.12     50.29 o 
  -2  14   4      187.16      133.63     34.49 o 
  -8  15   4       25.81       26.58     25.86 o 
  -7  15   4       45.96       44.70     18.20 o 
  -6  15   4       12.68        6.24     15.85 o 
  -5  15   4      101.55       63.76     19.50 o 
   4 -16   5       49.55       32.33     24.43 o 
   5 -16   5       50.04       25.86     23.71 o 
   6 -16   5        1.03        0.00     14.22 o 
   7 -16   5       49.18       31.61     25.15 o 
   8 -16   5        5.28       19.40     25.15 o 
   9 -16   5      208.55      244.99     40.95 o 
   1 -15   5      175.29      175.30     38.80 o 
   2 -15   5       17.61        0.00     18.68 o 
   3 -15   5       52.20        5.75     20.84 o 
   4 -15   5      118.66       46.70     23.71 o 
   5 -15   5      557.59      545.31     48.14 o 
   6 -15   5      327.82      400.26     30.47 o 
   7 -15   5      186.69      151.59     33.05 o 
   8 -15   5      100.76      127.88     30.89 o 
   9 -15   5      160.27      151.59     34.49 o 
  10 -15   5       55.21       50.29     25.86 o 
  11 -15   5       85.24      140.10     35.20 o 
  -1 -14   5       20.22        0.00     19.40 o 
   0 -14   5      183.67      274.45     41.67 o 
   1 -14   5      606.88      625.77     54.60 o 
   2 -14   5      828.29      833.41     56.76 o 
   3 -14   5       32.62       34.49     20.84 o 
   4 -14   5       78.25       84.78     24.43 o 
   5 -14   5      724.78      793.39     62.86 o 
   6 -14   5      804.75      938.81     40.10 o 
   7 -14   5        9.22       15.09     19.40 o 
   8 -14   5       20.84       40.23     20.12 o 
   9 -14   5       35.63       24.43     20.84 o 
  10 -14   5       65.18       54.60     23.71 o 
  11 -14   5       30.42       12.93     23.71 o 
  12 -14   5        0.32       18.68     23.71 o 
  -3 -13   5      213.50      252.90     43.83 o 
  -2 -13   5        2.35        4.31     22.27 o 
  -1 -13   5       13.70       11.50     20.12 o 
   0 -13   5        1.70        0.00     15.81 o 
   1 -13   5      298.75      369.28     42.39 o 
   2 -13   5      475.80      530.22     46.70 o 
   3 -13   5     1542.79     1539.65     71.85 o 
   4 -13   5      285.49      266.75     24.13 o 
   5 -13   5     1256.17     1269.16     60.71 o 
   6 -13   5       98.79      106.92     20.86 o 
   7 -13   5       64.11       15.13     13.65 o 
   8 -13   5      228.14      270.59     24.64 o 
   9 -13   5       28.16       19.40     13.21 o 
  10 -13   5       18.42        0.00     12.95 o 
  11 -13   5       52.55       61.64     18.03 o 
  12 -13   5      264.53      305.36     30.47 o 
  -4 -12   5      185.76      223.83     28.19 o 
  -3 -12   5      289.53      243.56     40.23 o 
  -2 -12   5       27.94       20.84     21.55 o 
  -1 -12   5        1.78       26.58     21.55 o 
   0 -12   5       19.33        1.44     17.24 o 
   1 -12   5     1197.05     1158.86     61.79 o 
   2 -12   5       36.19       49.57     20.12 o 
   3 -12   5        0.05        0.00     14.37 o 
   4 -12   5      237.86      265.90     41.31 o 
   5 -12   5       13.28       10.88      8.63 o 
   6 -12   5      526.18      554.38     24.66 o 
   7 -12   5      370.49      412.59     57.48 o 
   8 -12   5      156.04      113.54     22.99 o 
   9 -12   5      365.33      336.96     26.91 o 
  10 -12   5      122.39      173.73     22.35 o 
  11 -12   5      710.06      846.67     42.13 o 
  12 -12   5      565.82      611.35     39.87 o 
  13 -12   5      194.20      280.84     30.71 o 
  -5 -11   5       84.74       60.92     19.79 o 
  -4 -11   5        9.32       14.37     22.99 o 
  -3 -11   5      129.29       60.35     25.15 o 
  -2 -11   5     1012.54     1036.01     62.51 o 
  -1 -11   5       81.24       58.19     20.12 o 
   0 -11   5      205.03      242.12     33.77 o 
   1 -11   5      202.81      204.76     30.18 o 
   2 -11   5      722.92      719.89     45.98 o 
   3 -11   5     2143.21     1974.59     52.07 o 
   4 -11   5       67.31       80.76     11.72 o 
   5 -11   5      300.58      321.34     18.21 o 
   6 -11   5      138.72      161.07     14.13 o 
   7 -11   5     1114.36     1024.87     45.62 o 
   8 -11   5       14.76       21.89     17.24 o 
   9 -11   5      294.96      256.71     23.62 o 
  10 -11   5       24.34        0.00     11.65 o 
  11 -11   5      477.87      462.46     55.32 o 
  12 -11   5      127.88      166.97     34.84 o 
  13 -11   5      154.64      186.58     26.40 o 
  -6 -10   5       25.41       22.66     18.32 o 
  -5 -10   5      126.57      117.39     21.59 o 
  -4 -10   5       92.56       59.63     22.99 o 
  -3 -10   5      522.14      510.82     45.98 o 
  -2 -10   5      690.91      699.77     50.29 o 
  -1 -10   5      185.38      168.84     29.46 o 
   0 -10   5       79.37       78.31     20.84 o 
   1 -10   5      613.78      576.92     39.51 o 
   2 -10   5     3770.78     3687.10    102.74 o 
   3 -10   5      600.75      559.99     21.67 o 
   4 -10   5       30.12       16.98      7.37 o 
   5 -10   5       32.47       42.36      8.55 o 
   6 -10   5        3.45        9.47      6.95 o 
   7 -10   5       64.94       60.69     13.46 o 
   8 -10   5      478.26      481.49     35.56 o 
   9 -10   5        0.00        0.00      9.65 o 
  10 -10   5       22.46       14.73     11.68 o 
  11 -10   5      362.41      298.36     67.89 o 
  12 -10   5        0.71        6.49     13.69 o 
  13 -10   5      348.90      352.32     51.01 o 
  14 -10   5      155.70      138.81     28.02 o 
  -7  -9   5      243.58      264.97     29.18 o 
  -6  -9   5        1.14        0.00     13.91 o 
  -5  -9   5       93.92      102.02     28.74 o 
  -4  -9   5       71.51       32.33     19.40 o 
  -3  -9   5      803.13      750.78     49.57 o 
  -2  -9   5      842.09      872.92     50.29 o 
  -1  -9   5      624.08      658.10     43.83 o 
   0  -9   5       70.04       45.98     17.96 o 
   1  -9   5      647.67      591.29     38.08 o 
   2  -9   5     1607.73     1581.32     60.35 o 
   3  -9   5      156.13      125.75     11.68 o 
   4  -9   5      781.17      752.42     22.93 o 
   5  -9   5      265.50      243.86     14.19 o 
   6  -9   5        5.03        6.07      6.20 o 
   7  -9   5      294.57      273.08     20.75 o 
   8  -9   5      155.09      161.29     17.76 o 
   9  -9   5       17.95       10.48     15.09 o 
  10  -9   5      341.93      349.18     37.00 o 
  11  -9   5      235.00      246.27     25.56 o 
  12  -9   5      375.81      404.35     31.68 o 
  13  -9   5      406.82      398.73     33.35 o 
  14  -9   5      465.10      507.26     62.51 o 
  -8  -8   5      368.75      341.53     47.42 o 
  -7  -8   5      884.49      879.10     43.26 o 
  -6  -8   5        6.05       12.85     13.69 o 
  -5  -8   5       13.39       16.52     17.24 o 
  -4  -8   5       64.24       79.75     22.27 o 
  -3  -8   5     1319.29     1197.66     58.19 o 
  -2  -8   5      279.85      296.00     31.61 o 
  -1  -8   5       52.24       50.29     16.52 o 
   0  -8   5       45.52      101.30     19.40 o 
   1  -8   5     1460.15     1487.20     56.76 o 
   2  -8   5      352.52      307.54     14.75 o 
   3  -8   5       47.63       79.52      9.07 o 
   4  -8   5      393.38      394.45     15.85 o 
   5  -8   5      245.79      277.84     21.29 o 
   6  -8   5      895.15      872.93     49.45 o 
   7  -8   5      922.90      982.34     34.73 o 
   8  -8   5      654.07      606.94     29.35 o 
   9  -8   5      544.89      655.11     59.27 o 
  10  -8   5       34.22       14.78     19.76 o 
  11  -8   5      582.53      568.13     33.35 o 
  12  -8   5     1669.09     1565.76     55.42 o 
  13  -8   5      712.06      737.68     41.62 o 
  14  -8   5       46.99       48.25     19.68 o 
  -9  -7   5      109.27      112.03     21.99 o 
  -8  -7   5      517.44      552.91     42.75 o 
  -7  -7   5      603.25      631.73     35.97 o 
  -6  -7   5       30.42       29.35     20.84 o 
  -5  -7   5       28.65       12.93     14.37 o 
  -4  -7   5      130.04      128.60     25.15 o 
  -3  -7   5       48.73       65.38     17.96 o 
  -2  -7   5       61.97       53.88     15.81 o 
  -1  -7   5      932.33     1041.04     47.42 o 
   0  -7   5       13.74       47.42     13.65 o 
   1  -7   5      774.35      738.57     38.08 o 
   2  -7   5     1759.22     1643.50     35.83 o 
   3  -7   5      499.18      401.46     22.39 o 
   4  -7   5      504.67      468.20     24.78 o 
   5  -7   5      307.20      363.45     15.07 o 
   6  -7   5       14.05        8.19      5.54 o 
   7  -7   5     3125.93     3018.20     62.39 o 
   8  -7   5      803.24      865.55     33.75 o 
   9  -7   5     2083.60     1979.51     53.96 o 
  10  -7   5      196.64      219.13     33.05 o 
  11  -7   5       86.31       94.84     27.30 o 
  12  -7   5      182.14      163.81     35.92 o 
  13  -7   5       77.76       61.79     26.58 o 
  14  -7   5       41.42       53.17     30.18 o 
 -10  -6   5       79.69       20.84     24.43 o 
  -9  -6   5       25.27       25.38     19.40 o 
  -8  -6   5      695.19      739.73     38.31 o 
  -7  -6   5      815.01      879.05     50.65 o 
  -6  -6   5      617.89      589.22     31.19 o 
  -5  -6   5      146.28      137.22     24.43 o 
  -4  -6   5      831.89      849.21     45.26 o 
  -3  -6   5     1535.28     1342.07     54.60 o 
  -2  -6   5     5332.64     5139.10    119.26 o 
  -1  -6   5      128.84      163.09     20.84 o 
   0  -6   5      185.57      288.82     24.43 o 
   1  -6   5     1726.99     1492.65     36.26 o 
   2  -6   5      395.80      305.61     12.67 o 
   3  -6   5     3168.87     3019.96     42.90 o 
   4  -6   5    11052.53    10964.08    112.27 o 
   5  -6   5      410.76      447.81     15.58 o 
   6  -6   5      196.02      216.50     11.43 o 
   7  -6   5     1156.04     1143.70     36.00 o 
   8  -6   5      472.92      316.84     33.05 o 
   9  -6   5        4.82        5.75     15.09 o 
  10  -6   5       18.83       15.09     15.81 o 
  11  -6   5       26.86       30.89     22.99 o 
  12  -6   5       59.35      143.69     35.20 o 
  13  -6   5      568.49      575.48     58.91 o 
  14  -6   5        0.95       24.43     28.74 o 
 -10  -5   5        0.28        0.00     19.40 o 
  -9  -5   5       90.41       85.09     19.13 o 
  -8  -5   5        1.31        0.00     10.63 o 
  -7  -5   5      590.68      571.65     31.38 o 
  -6  -5   5     1671.81     1701.30     66.82 o 
  -5  -5   5      840.32      763.00     42.39 o 
  -4  -5   5     1161.99     1156.71     50.29 o 
  -3  -5   5       33.15        6.47     10.06 o 
  -2  -5   5     4606.93     4001.78     96.27 o 
  -1  -5   5     5940.29     5753.37    120.70 o 
   0  -5   5       10.21       32.33     11.50 o 
   1  -5   5       17.86       18.98      9.70 o 
   2  -5   5      422.13      348.69     13.10 o 
   3  -5   5     4664.31     4669.55     78.31 o 
   4  -5   5     5520.64     6159.34     73.15 o 
   5  -5   5     2100.57     2154.33     33.69 o 
   6  -5   5       26.45       69.95      9.34 o 
   7  -5   5      100.27       96.27     20.12 o 
   8  -5   5       95.56      103.46     22.99 o 
   9  -5   5        5.95        0.00     15.81 o 
  10  -5   5      260.49      244.27     36.64 o 
  11  -5   5      538.55      563.99     52.45 o 
  12  -5   5      364.77      402.33     48.85 o 
  13  -5   5     1052.17     1143.06     76.16 o 
 -11  -4   5      480.31      522.32     58.19 o 
 -10  -4   5       10.77        0.00     17.24 o 
  -9  -4   5      316.06      325.59     26.93 o 
  -8  -4   5      533.29      597.25     31.90 o 
  -7  -4   5     1870.49     1857.27     52.05 o 
  -6  -4   5     2442.92     2194.16     72.56 o 
  -5  -4   5     1121.91     1043.19     47.42 o 
  -4  -4   5     1471.87     1524.56     54.60 o 
  -3  -4   5      304.25      483.52     30.18 o 
  -2  -4   5     2132.43     2057.65     61.07 o 
  -1  -4   5     9115.59     8404.46    155.19 o 
   0  -4   5     1829.88     1797.57     55.32 o 
   1  -4   5     1802.00     1757.25     36.54 o 
   2  -4   5     2996.96     2823.58     48.57 o 
   3  -4   5     1006.65      990.83     16.89 o 
   4  -4   5     1120.72     1198.78     22.96 o 
   5  -4   5     1305.56     1176.44     29.09 o 
   6  -4   5      166.50      114.91     10.44 o 
   7  -4   5      708.02      763.00     44.54 o 
   8  -4   5       90.81       54.60     20.12 o 
   9  -4   5      248.60      275.17     34.49 o 
  10  -4   5      406.28      490.70     47.42 o 
  11  -4   5      684.37      705.52     56.76 o 
  12  -4   5       26.04       43.83     26.58 o 
  13  -4   5      328.06      303.19     47.42 o 
 -12  -3   5      178.20      250.74     46.70 o 
 -11  -3   5      243.10      215.54     42.39 o 
 -10  -3   5     1860.00     1927.61     91.96 o 
  -9  -3   5      136.03      151.29     19.76 o 
  -8  -3   5        3.08        0.00      9.82 o 
  -7  -3   5      152.64      168.70     30.53 o 
  -6  -3   5     2199.84     2156.80     68.97 o 
  -5  -3   5      771.75      814.01     38.80 o 
  -4  -3   5      174.69      182.49     20.12 o 
  -3  -3   5       76.74       48.14     12.21 o 
  -2  -3   5     2032.35     2245.88     61.07 o 
  -1  -3   5      212.20      317.56     22.27 o 
   0  -3   5      122.95      166.42     11.42 o 
   1  -3   5     3352.45     3482.49     55.35 o 
   2  -3   5     6495.90     6344.99     85.69 o 
   3  -3   5     3176.22     3207.26     52.57 o 
   4  -3   5     3119.43     2944.77     50.19 o 
   5  -3   5     6571.80     6591.90     90.37 o 
   6  -3   5      110.36      119.54     14.01 o 
   7  -3   5      191.56      182.49     26.58 o 
   8  -3   5      685.44      691.87     46.70 o 
   9  -3   5      836.85      793.17     53.17 o 
  10  -3   5      104.84      176.74     31.61 o 
  11  -3   5        0.35       20.12     19.40 o 
  12  -3   5      304.69      311.09     45.98 o 
  13  -3   5      140.30      186.08     40.95 o 
 -12  -2   5      389.54      443.29     55.32 o 
 -11  -2   5      571.81      497.17     53.88 o 
 -10  -2   5      309.12      309.65     41.67 o 
  -9  -2   5       58.09       60.07     14.62 o 
  -8  -2   5       17.23       18.27     10.35 o 
  -7  -2   5      384.12      411.59     23.29 o 
  -6  -2   5       20.48       25.15     12.21 o 
  -5  -2   5       32.19       58.19     12.93 o 
  -4  -2   5     1425.08     1370.09     46.70 o 
  -3  -2   5       58.06       12.93      8.62 o 
  -2  -2   5      902.05     1111.45     38.80 o 
  -1  -2   5    11750.68    11641.10    196.86 o 
   0  -2   5       44.18       27.69      6.34 o 
   1  -2   5      683.12      791.70     22.09 o 
   2  -2   5        0.51        2.66      4.30 o 
   3  -2   5     6669.14     6366.53     85.57 o 
   4  -2   5     1509.81     1393.16     31.93 o 
   5  -2   5      388.05      363.73     16.87 o 
   6  -2   5      380.29      331.52     17.27 o 
   7  -2   5     1757.75     1792.41     40.40 o 
   8  -2   5      667.66      594.16     43.11 o 
   9  -2   5       29.90       10.06     17.96 o 
  10  -2   5        0.65        0.00     16.52 o 
  11  -2   5      140.48      128.60     31.61 o 
  12  -2   5      238.36      211.94     40.23 o 
  13  -2   5        4.55       14.37     25.15 o 
 -13  -1   5      116.70      155.19     42.39 o 
 -12  -1   5      110.32      102.74     32.33 o 
 -11  -1   5      262.83      311.81     43.11 o 
 -10  -1   5      108.86       85.50     25.86 o 
  -9  -1   5      153.36      158.76     17.81 o 
  -8  -1   5        8.53        1.13      8.90 o 
  -7  -1   5       92.00       77.98     26.22 o 
  -6  -1   5     1559.56     1695.55     53.88 o 
  -5  -1   5     1020.93      889.44     36.64 o 
  -4  -1   5     3718.49     3845.16     85.50 o 
  -3  -1   5     1658.02     1630.89     48.85 o 
  -2  -1   5    10962.95    10816.31    184.64 o 
  -1  -1   5     2251.83     2207.12     39.62 o 
   0  -1   5     2631.39     2357.26     41.14 o 
   1  -1   5      312.14      453.42     16.50 o 
   2  -1   5     1371.30     1391.05     30.43 o 
   3  -1   5     1030.36      997.21     25.77 o 
   4  -1   5      161.97      126.01     11.22 o 
   5  -1   5       21.54       15.41      6.73 o 
   6  -1   5      558.18      614.90     33.05 o 
   7  -1   5      238.55      275.98     17.54 o 
   8  -1   5       27.03       20.84     16.52 o 
   9  -1   5      633.27      686.12     49.57 o 
  10  -1   5       10.63        0.00     14.37 o 
  11  -1   5       67.17       87.65     28.74 o 
  12  -1   5      197.78      156.62     37.36 o 
 -13   0   5       51.53       64.66     29.46 o 
 -12   0   5       18.13       10.06     21.55 o 
 -11   0   5      170.40      164.53     34.49 o 
 -10   0   5       20.04        2.16     16.52 o 
  -9   0   5      114.60      114.95     25.15 o 
  -8   0   5      257.67      301.20     29.10 o 
  -7   0   5     2322.70     2268.91     49.01 o 
  -6   0   5     6068.32     6035.65     89.49 o 
  -5   0   5     1522.51     1238.61     42.39 o 
  -4   0   5       12.79        0.00      6.47 o 
  -3   0   5     1618.68     2036.81     55.32 o 
  -2   0   5     6383.45     7049.46    130.04 o 
  -1   0   5     3602.58     3642.86     54.29 o 
   0   0   5     1176.10     1199.94     26.36 o 
   1   0   5     2640.34     2401.41    105.61 o 
   2   0   5        5.93        5.16      4.30 o 
   3   0   5       10.43        2.01      8.62 o 
   4   0   5      783.07      770.49     24.96 o 
   5   0   5      493.51      494.49     25.15 o 
   6   0   5     1406.94     1530.00     39.52 o 
   7   0   5      382.68      359.77     23.35 o 
   8   0   5      116.48      109.20     25.86 o 
   9   0   5       86.94      122.86     28.02 o 
  10   0   5      272.30      376.47     43.83 o 
  11   0   5       26.39       22.99     22.27 o 
  12   0   5        2.94       11.50     24.43 o 
 -13   1   5       20.86       14.37     25.15 o 
 -12   1   5       39.01       76.16     29.46 o 
 -11   1   5      827.96     1102.11     67.53 o 
 -10   1   5     1114.19     1030.98     60.35 o 
  -9   1   5      442.75      440.41     39.51 o 
  -8   1   5       29.59       22.69      8.77 o 
  -7   1   5      529.11      529.21     24.07 o 
  -6   1   5     2762.98     2708.17     51.25 o 
  -5   1   5     1105.71     1088.46     39.51 o 
  -4   1   5      820.54     1047.50     38.08 o 
  -3   1   5      804.29      986.76     49.93 o 
  -2   1   5      675.31      936.30     22.71 o 
  -1   1   5     3300.66     3515.55     41.71 o 
   0   1   5      313.63      265.07      9.57 o 
   1   1   5      842.20      922.59     23.73 o 
   2   1   5       89.89       75.03      8.88 o 
   3   1   5      463.23      499.95     20.57 o 
   4   1   5     5529.00     5711.35     85.97 o 
   5   1   5     4221.93     4402.31     74.64 o 
   6   1   5       33.78       32.55     10.01 o 
   7   1   5       14.16       26.00     10.18 o 
   8   1   5        3.37        0.00     14.37 o 
   9   1   5      217.39      177.46     33.05 o 
  10   1   5      357.07      468.43     47.42 o 
  11   1   5      140.34       96.27     29.46 o 
 -14   2   5      130.05      116.39     37.36 o 
 -13   2   5        0.23        0.00     21.55 o 
 -12   2   5      335.48      410.24     46.70 o 
 -11   2   5      127.38      100.58     27.30 o 
 -10   2   5     1286.49     1340.63     66.10 o 
  -9   2   5      709.11      667.44     45.26 o 
  -8   2   5      372.64      359.18     19.49 o 
  -7   2   5      190.41      239.16     17.24 o 
  -6   2   5     1358.83     1532.33     35.68 o 
  -5   2   5     1451.53     1513.06     47.42 o 
  -4   2   5     2011.33     1995.67     42.03 o 
  -3   2   5      226.80      152.78     10.91 o 
  -2   2   5       63.22       40.82      6.73 o 
  -1   2   5      686.24      528.31     13.83 o 
   0   2   5       36.80       66.56     11.45 o 
   1   2   5     2572.50     2268.25     77.95 o 
   2   2   5     2454.66     2893.40     51.24 o 
   3   2   5      270.18      348.83     19.76 o 
   4   2   5      947.97      914.77     37.00 o 
   5   2   5      617.90      685.21     27.60 o 
   6   2   5       43.66       28.33     19.40 o 
   7   2   5      819.64      789.42     33.04 o 
   8   2   5      850.10      821.19     54.60 o 
   9   2   5      492.64      462.68     45.26 o 
  10   2   5        1.23       18.68     21.55 o 
  11   2   5      130.41      102.02     31.61 o 
 -14   3   5        2.03       25.86     27.30 o 
 -13   3   5      112.01       90.53     30.89 o 
 -12   3   5      120.25      153.03     33.77 o 
 -11   3   5      601.62      640.14     49.57 o 
 -10   3   5      679.63      659.54     47.42 o 
  -9   3   5      273.38      323.30     32.33 o 
  -8   3   5       80.73       84.76     11.02 o 
  -7   3   5      157.78      174.37     13.46 o 
  -6   3   5     3210.78     3105.68    109.92 o 
  -5   3   5     1303.59     1317.72     26.23 o 
  -4   3   5     6864.25     6472.38     90.36 o 
  -3   3   5     4368.85     4637.59     70.10 o 
  -2   3   5        0.20        2.04      4.81 o 
  -1   3   5       53.16       48.56     12.21 o 
   0   3   5       48.94       32.56      5.14 o 
   1   3   5      694.75      528.51     19.16 o 
   2   3   5     1214.41     1427.89     34.88 o 
   3   3   5       17.94       28.38      8.64 o 
   4   3   5        0.30        1.44     10.78 o 
   5   3   5      135.25      151.43     16.23 o 
   6   3   5       54.20       50.02     17.60 o 
   7   3   5      422.12      433.89     30.89 o 
   8   3   5       27.01       15.09     20.12 o 
   9   3   5       46.09       63.22     28.02 o 
  10   3   5       13.97        5.03     21.55 o 
 -14   4   5      157.50      135.07     38.08 o 
 -13   4   5      381.19      285.23     40.23 o 
 -12   4   5        7.82       29.46     21.55 o 
 -11   4   5      395.98      353.48     38.08 o 
 -10   4   5      174.95      187.52     28.02 o 
  -9   4   5      509.98      492.86     37.36 o 
  -8   4   5      547.12      475.92     21.05 o 
  -7   4   5      625.03      689.98     20.73 o 
  -6   4   5     2370.95     2479.19     39.39 o 
  -5   4   5       10.60       77.72      7.68 o 
  -4   4   5     2168.31     2144.28     39.36 o 
  -3   4   5     3571.49     3467.40     59.18 o 
  -2   4   5       64.43       31.27      7.62 o 
  -1   4   5      477.42      500.82     20.81 o 
   0   4   5       46.44       33.52      6.19 o 
   1   4   5    15578.16    16658.79    194.56 o 
   2   4   5      329.72      371.93     18.92 o 
   3   4   5      252.50      242.72     17.48 o 
   4   4   5       58.08       51.76     11.85 o 
   5   4   5      123.61      134.76     16.76 o 
   6   4   5     2848.00     2982.12     67.52 o 
   7   4   5      271.80      237.84     22.91 o 
   8   4   5        7.27        0.00     18.68 o 
   9   4   5      306.01      366.41     45.98 o 
 -14   5   5      153.23      190.39     38.08 o 
 -13   5   5      467.84      470.59     48.14 o 
 -12   5   5       27.80        7.18     19.40 o 
 -11   5   5      904.74      945.48     56.04 o 
 -10   5   5        3.15       15.09     15.09 o 
  -9   5   5     3585.88     3234.55     68.94 o 
  -8   5   5      490.10      532.48     33.55 o 
  -7   5   5        8.20       10.67      8.61 o 
  -6   5   5       58.26       57.92      7.38 o 
  -5   5   5      238.85      258.04     11.63 o 
  -4   5   5      623.73      697.08     25.05 o 
  -3   5   5     1579.74     1642.65     39.62 o 
  -2   5   5      291.78      264.34     16.76 o 
  -1   5   5      431.42      416.71     20.83 o 
   0   5   5      972.67      842.55     23.66 o 
   1   5   5      335.58      379.55     32.33 o 
   2   5   5     1680.32     1656.68     41.01 o 
   3   5   5      688.43      740.55     29.13 o 
   4   5   5        6.97        8.86      9.10 o 
   5   5   5      125.07      121.59     17.48 o 
   6   5   5      840.36      911.79     37.55 o 
   7   5   5     1231.89     1316.81     47.72 o 
   8   5   5       93.55       64.66     26.58 o 
   9   5   5       23.73       51.73     27.30 o 
 -14   6   5     1247.43     1376.56     76.87 o 
 -13   6   5        1.17        0.00     12.70 o 
 -12   6   5       41.37       20.25     14.63 o 
 -11   6   5      521.94      462.16     47.42 o 
 -10   6   5      651.84      677.23     32.79 o 
  -9   6   5      141.88      157.84     17.26 o 
  -8   6   5      903.65      952.43     25.42 o 
  -7   6   5        1.47       14.62      7.90 o 
  -6   6   5      187.36      226.86     38.80 o 
  -5   6   5     2017.50     2000.12     46.32 o 
  -4   6   5      342.59      309.27     19.01 o 
  -3   6   5     2888.67     2892.52     58.15 o 
  -2   6   5      258.86      337.10     20.30 o 
  -1   6   5      814.84      884.70     31.50 o 
   0   6   5     2930.66     2905.42     86.93 o 
   1   6   5      616.03      588.41     39.51 o 
   2   6   5     2548.96     2461.42     82.62 o 
   3   6   5      166.12      155.19     26.58 o 
   4   6   5      270.42      244.99     30.89 o 
   5   6   5      187.23      133.01     17.90 o 
   6   6   5       22.46       26.58     19.40 o 
   7   6   5       18.94       28.74     21.55 o 
 -14   7   5       28.40       17.24     20.84 o 
 -13   7   5        5.91        5.03     19.40 o 
 -12   7   5      168.01      189.67     35.92 o 
 -11   7   5      100.12      131.48     30.18 o 
 -10   7   5      198.15      136.51     28.02 o 
  -9   7   5     1582.87     1567.66     72.56 o 
  -8   7   5     2165.29     2166.16     62.51 o 
  -7   7   5       24.48       29.25      9.90 o 
  -6   7   5      249.34      236.61     17.96 o 
  -5   7   5      972.71      937.09     32.69 o 
  -4   7   5     3577.50     3697.99    142.25 o 
  -3   7   5     1620.45     1641.08     44.70 o 
  -2   7   5     3370.24     3366.57     67.79 o 
  -1   7   5      646.66      691.42     29.69 o 
   0   7   5      359.29      381.50     34.49 o 
   1   7   5       53.77       44.54     17.24 o 
   2   7   5      434.47      436.10     38.08 o 
   3   7   5      264.56      312.53     35.20 o 
   4   7   5        8.83        2.16     15.09 o 
   5   7   5       57.12      122.14     28.02 o 
   6   7   5        5.74        6.47     17.96 o 
   7   7   5      253.89      247.15     38.80 o 
 -14   8   5      565.33      538.12     58.19 o 
 -13   8   5      552.52      619.31     59.63 o 
 -12   8   5       60.00       57.48     25.15 o 
 -11   8   5      268.53      183.92     33.77 o 
 -10   8   5      410.36      512.26     47.42 o 
  -9   8   5       85.51       93.40     25.15 o 
  -8   8   5     2326.53     2434.18     57.31 o 
  -7   8   5     2884.87     2920.83     63.58 o 
  -6   8   5        0.41        1.75      7.94 o 
  -5   8   5      132.98      160.01     16.97 o 
  -4   8   5     1144.18     1169.26     38.80 o 
  -3   8   5     1148.17     1211.04     39.62 o 
  -2   8   5       89.33      119.44     15.95 o 
  -1   8   5       19.94       12.21     12.93 o 
   0   8   5       93.75      148.72     25.86 o 
   1   8   5      652.40      538.12     43.11 o 
   2   8   5      103.99      119.98     26.58 o 
   3   8   5        4.13        0.00     14.37 o 
   4   8   5       88.61       41.67     22.99 o 
   5   8   5      234.65      310.37     40.95 o 
   6   8   5      135.48      149.44     33.05 o 
 -14   9   5       11.55       15.09     24.43 o 
 -13   9   5      670.95      725.64     63.94 o 
 -12   9   5      206.50      210.51     38.80 o 
 -11   9   5      437.80      466.28     49.57 o 
 -10   9   5      179.84      175.30     33.77 o 
  -9   9   5     1022.26      996.49     61.07 o 
  -8   9   5        2.78        8.40      9.90 o 
  -7   9   5       22.59       14.26     10.18 o 
  -6   9   5       24.29       27.96     11.74 o 
  -5   9   5       41.53       37.30     15.45 o 
  -4   9   5     1309.52     1289.38     42.53 o 
  -3   9   5      113.87      124.58     17.76 o 
  -2   9   5       62.90       47.50     13.69 o 
  -1   9   5       68.82       90.53     22.99 o 
   0   9   5      261.39      280.20     35.20 o 
   1   9   5      171.13      221.28     33.77 o 
   2   9   5     1243.90     1334.17     68.97 o 
   3   9   5      245.45      186.80     33.77 o 
   4   9   5        8.24       29.46     21.55 o 
   5   9   5       15.45        5.03     22.99 o 
 -14  10   5      214.67      270.14     46.70 o 
 -13  10   5      112.72      125.73     33.05 o 
 -12  10   5      972.50      917.46     68.25 o 
 -11  10   5       28.27       20.12     20.84 o 
 -10  10   5      142.90      119.26     30.18 o 
  -9  10   5        0.17        4.31     16.52 o 
  -8  10   5       61.38       68.53     30.18 o 
  -7  10   5      406.91      404.69     26.57 o 
  -6  10   5      158.30      143.94     18.50 o 
  -5  10   5      394.18      362.49     57.84 o 
  -4  10   5       11.55       13.60     10.84 o 
  -3  10   5        8.56        5.80     10.70 o 
  -2  10   5      213.67      216.25     31.61 o 
  -1  10   5     1134.17     1201.25     64.66 o 
   0  10   5      116.84       79.03     24.43 o 
   1  10   5      653.13      724.20     54.60 o 
   2  10   5      269.92      303.19     40.95 o 
   3  10   5      160.10      193.98     38.08 o 
   4  10   5       21.67       15.09     22.27 o 
 -13  11   5      315.61      308.22     48.14 o 
 -12  11   5       21.32       21.55     23.71 o 
 -11  11   5       80.66       33.05     24.43 o 
 -10  11   5     1120.37     1197.66     72.56 o 
  -9  11   5     2344.66     2271.75     98.43 o 
  -8  11   5      714.14      701.72     34.78 o 
  -7  11   5        1.93        1.31     10.63 o 
  -6  11   5      244.32      194.73     22.06 o 
  -5  11   5      225.99      198.34     22.40 o 
  -4  11   5       21.98       10.83     12.43 o 
  -3  11   5       60.52       72.24     16.50 o 
  -2  11   5      770.81      671.75     51.01 o 
  -1  11   5        0.28        0.00     15.81 o 
   0  11   5        5.87        5.03     20.12 o 
   1  11   5      126.27      120.70     31.61 o 
   2  11   5       59.15       67.53     27.30 o 
   3  11   5        3.31        6.47     22.99 o 
 -13  12   5       49.75       64.66     30.89 o 
 -12  12   5       65.83       79.75     30.18 o 
 -11  12   5        0.99        0.00     17.24 o 
 -10  12   5      124.45      130.04     35.20 o 
  -9  12   5      468.92      394.43     47.42 o 
  -8  12   5      541.78      572.30     58.91 o 
  -7  12   5     2636.25     2886.17     73.24 o 
  -6  12   5     1236.61     1196.58     46.83 o 
  -5  12   5        9.62       25.11     14.42 o 
  -4  12   5      686.54      817.78     74.72 o 
  -3  12   5      239.66      227.75     35.20 o 
  -2  12   5       93.42       61.07     24.43 o 
  -1  12   5       70.80       30.89     20.84 o 
   0  12   5        3.02       24.43     23.71 o 
   1  12   5        2.87        5.03     22.27 o 
 -12  13   5       38.32       22.27     26.58 o 
 -11  13   5       33.56       91.24     31.61 o 
 -10  13   5      146.72      109.20     32.33 o 
  -9  13   5      539.05      487.11     53.17 o 
  -8  13   5      213.11      186.28     30.89 o 
  -7  13   5      159.13      206.28     64.30 o 
  -6  13   5      491.02      540.32     35.97 o 
  -5  13   5      231.73      249.47     27.31 o 
  -4  13   5        3.28        0.61     13.09 o 
  -3  13   5        4.95        0.00     17.24 o 
  -2  13   5        2.29        0.00     18.68 o 
  -1  13   5       22.20       24.43     22.27 o 
 -10  14   5      191.75      222.00     44.54 o 
  -9  14   5       92.92       72.56     30.89 o 
  -8  14   5      123.23      155.19     35.92 o 
  -7  14   5       90.82      100.30     21.23 o 
  -6  14   5       36.20       25.18     21.19 o 
  -5  14   5      117.26      112.49     23.11 o 
  -4  14   5      116.60       95.55     29.46 o 
  -3  14   5      609.23      728.51     61.07 o 
   4 -16   6       12.64        3.59     22.99 o 
   5 -16   6      122.28      142.97     33.05 o 
   6 -16   6       14.50       22.27     21.55 o 
   1 -15   6       99.36      123.57     33.77 o 
   2 -15   6      186.64      140.82     33.05 o 
   3 -15   6       82.77      129.32     30.18 o 
   4 -15   6      163.40      138.66     31.61 o 
   5 -15   6      195.00      171.71     31.61 o 
   6 -15   6       31.97       53.08     16.88 o 
   7 -15   6      394.26      452.63     45.98 o 
  -1 -14   6       36.78       19.40     25.15 o 
   0 -14   6       34.03       61.79     28.02 o 
   1 -14   6      221.95      313.25     42.39 o 
   2 -14   6      317.91      325.46     40.95 o 
   3 -14   6      603.49      614.28     51.01 o 
   4 -14   6     1065.24     1248.67     66.10 o 
   5 -14   6       29.93        4.60     12.38 o 
   6 -14   6        7.93        0.00     11.42 o 
   7 -14   6      703.85      740.01     53.17 o 
   8 -14   6      180.71      180.33     31.61 o 
  -3 -13   6      117.02       48.85     30.89 o 
  -2 -13   6      215.75      242.12     42.39 o 
  -1 -13   6      180.07      200.45     36.64 o 
   0 -13   6      202.64      203.32     35.20 o 
   1 -13   6      948.43     1130.85     65.38 o 
   2 -13   6        1.98        8.62     17.24 o 
   3 -13   6      489.39      409.52     40.95 o 
   4 -13   6      188.86      188.95     29.46 o 
   5 -13   6        8.07       23.94     10.19 o 
   6 -13   6      205.05      201.44     21.06 o 
   7 -13   6       20.60       37.51     18.68 o 
   8 -13   6        0.35        0.00     11.68 o 
   9 -13   6      265.68      239.94     24.83 o 
  10 -13   6      343.76      199.73     36.64 o 
  11 -13   6       74.21       46.70     26.58 o 
  12 -13   6       21.36       38.80     26.58 o 
  -4 -12   6        8.42        0.00     21.55 o 
  -3 -12   6      694.70      878.67     63.94 o 
  -2 -12   6      426.99      344.14     43.11 o 
  -1 -12   6      278.70      380.78     43.83 o 
   0 -12   6        2.25        0.00     14.37 o 
   1 -12   6      331.54      370.72     38.80 o 
   2 -12   6      566.18      513.69     43.11 o 
   3 -12   6     3400.31     3261.06    103.46 o 
   4 -12   6     2112.02     2028.51     54.61 o 
   5 -12   6       31.98       25.89      9.91 o 
   6 -12   6        5.37        7.60      8.52 o 
   7 -12   6      126.96      115.57     17.39 o 
   8 -12   6      495.80      527.53     30.88 o 
   9 -12   6      144.09      202.59     23.11 o 
  10 -12   6     1007.08      989.14    177.10 o 
  11 -12   6        2.99       23.71     22.27 o 
  12 -12   6        7.97       17.96     24.43 o 
  13 -12   6      112.17      112.08     34.49 o 
  -5 -11   6        8.66       31.04     17.39 o 
  -4 -11   6        1.59       17.96     22.27 o 
  -3 -11   6      738.64      801.79     58.19 o 
  -2 -11   6      131.82      159.50     31.61 o 
  -1 -11   6        0.34       17.96     17.24 o 
   0 -11   6      233.39      210.51     31.61 o 
   1 -11   6     1434.36     1316.21     63.22 o 
   2 -11   6      267.52      258.64     30.89 o 
   3 -11   6     1621.47     1622.99     66.82 o 
   4 -11   6      385.59      406.79     20.18 o 
   5 -11   6      672.85      713.12     25.64 o 
   6 -11   6       91.10       67.13     10.83 o 
   7 -11   6        0.61        0.00      9.39 o 
   8 -11   6      502.12      543.26     35.92 o 
   9 -11   6        4.30        0.00     11.35 o 
  10 -11   6        1.59        0.00     11.93 o 
  11 -11   6        1.50       13.94     12.89 o 
  12 -11   6       36.05       27.30     22.27 o 
  13 -11   6      137.03      165.24     38.80 o 
  -6 -10   6      107.43      107.49     22.20 o 
  -5 -10   6      318.59      433.95     46.70 o 
  -4 -10   6      474.15      497.17     48.14 o 
  -3 -10   6        3.58        0.00     16.52 o 
  -2 -10   6      209.56      194.70     31.61 o 
  -1 -10   6     1795.29     1786.79     75.44 o 
   0 -10   6      904.56      997.21     55.32 o 
   1 -10   6      119.45      110.64     23.71 o 
   2 -10   6      530.47      561.11     40.23 o 
   3 -10   6     5252.59     5387.68     75.00 o 
   4 -10   6     1007.44      984.03     28.14 o 
   5 -10   6       47.98       29.46      8.62 o 
   6 -10   6      238.38      259.66     15.83 o 
   7 -10   6       52.70       55.40     13.46 o 
   8 -10   6       18.86       20.39     11.74 o 
   9 -10   6       31.58       43.28     19.04 o 
  10 -10   6       79.51       91.70     17.25 o 
  11 -10   6       40.39       52.98     21.91 o 
  12 -10   6        0.72       26.26     14.50 o 
  13 -10   6        0.26       20.84     28.02 o 
  -7  -9   6       50.51       40.52     18.27 o 
  -6  -9   6      556.12      524.94     35.52 o 
  -5  -9   6     1271.95     1349.26     70.41 o 
  -4  -9   6      500.14      423.17     40.95 o 
  -3  -9   6        0.30        0.00     14.37 o 
  -2  -9   6      733.67      896.63     53.17 o 
  -1  -9   6     1124.41     1050.38     54.60 o 
   0  -9   6     1917.26     1880.19     71.85 o 
   1  -9   6        9.14        0.00     10.06 o 
   2  -9   6       74.67      122.86     20.84 o 
   3  -9   6      753.10      808.17     27.28 o 
   4  -9   6      278.51      225.09     13.97 o 
   5  -9   6        3.87        7.12      9.67 o 
   6  -9   6      384.25      366.97     17.40 o 
   7  -9   6       58.18       50.90     12.44 o 
   8  -9   6       78.50      106.85     16.36 o 
   9  -9   6      701.08      736.22     53.52 o 
  10  -9   6      124.09      108.56     18.10 o 
  11  -9   6      496.72      472.71     32.32 o 
  12  -9   6        0.20        5.53     12.95 o 
  13  -9   6      135.19      132.91     35.20 o 
  -8  -8   6        2.26        7.71     29.82 o 
  -7  -8   6       35.35       19.66     16.56 o 
  -6  -8   6      656.55      748.63     52.45 o 
  -5  -8   6      971.20     1005.83     58.19 o 
  -4  -8   6       12.72        8.62     15.09 o 
  -3  -8   6       22.28        0.72     12.93 o 
  -2  -8   6       67.32       51.01     18.68 o 
  -1  -8   6        9.88       13.65     12.21 o 
   0  -8   6        3.61        0.00      9.34 o 
   1  -8   6       42.19       54.60     14.37 o 
   2  -8   6       69.25       52.73     10.63 o 
   3  -8   6       43.37       49.90      7.97 o 
   4  -8   6      845.37      755.75     27.42 o 
   5  -8   6      551.24      592.85     20.07 o 
   6  -8   6      269.16      240.99     13.88 o 
   7  -8   6      446.25      374.19     22.59 o 
   8  -8   6       72.24       77.59     14.31 o 
   9  -8   6      947.56      941.58     38.36 o 
  10  -8   6     1590.05     1772.60    124.65 o 
  11  -8   6      123.14      141.75     21.23 o 
  12  -8   6        8.42       14.40     13.63 o 
  13  -8   6       54.74       70.14     19.76 o 
  -9  -7   6      170.51      170.93     25.67 o 
  -8  -7   6       81.04       77.82     23.71 o 
  -7  -7   6      239.60      227.51     25.16 o 
  -6  -7   6      296.74      284.51     35.20 o 
  -5  -7   6      848.73      910.28     52.45 o 
  -4  -7   6        0.22        0.00     11.50 o 
  -3  -7   6      102.59      109.92     21.55 o 
  -2  -7   6      687.84      688.28     41.67 o 
  -1  -7   6      182.22      191.83     24.43 o 
   0  -7   6      415.21      418.14     30.18 o 
   1  -7   6      843.64      871.79     29.96 o 
   2  -7   6      712.88      717.82     20.17 o 
   3  -7   6       84.27       94.34     11.06 o 
   4  -7   6     1252.88     1248.78     29.10 o 
   5  -7   6     7164.23     6683.39    103.90 o 
   6  -7   6     2323.73     2328.46     39.38 o 
   7  -7   6       83.29       91.35     13.40 o 
   8  -7   6      878.05      905.46     77.95 o 
   9  -7   6      383.26      376.07     25.26 o 
  10  -7   6      851.44      872.20     57.48 o 
  11  -7   6       63.74       71.13     26.58 o 
  12  -7   6        3.93        0.00     18.68 o 
  13  -7   6        0.38        0.00     21.55 o 
 -10  -6   6      831.26      812.57     69.69 o 
  -9  -6   6       21.95       16.72     15.49 o 
  -8  -6   6      345.48      286.75     46.70 o 
  -7  -6   6        0.01        1.08     11.68 o 
  -6  -6   6       58.72       43.83     19.40 o 
  -5  -6   6      274.07      272.29     30.18 o 
  -4  -6   6       43.65       44.54     16.52 o 
  -3  -6   6      546.51      555.36     37.36 o 
  -2  -6   6      494.69      471.31     33.05 o 
  -1  -6   6     1689.02     1684.77     58.91 o 
   0  -6   6      882.73      734.98     38.08 o 
   1  -6   6     4126.60     3902.34     67.75 o 
   2  -6   6     2497.02     2516.41     38.29 o 
   3  -6   6      984.68     1070.04     26.86 o 
   4  -6   6    14041.81    13473.03    278.71 o 
   5  -6   6     4080.05     4203.56     66.75 o 
   6  -6   6      219.12      210.44     11.68 o 
   7  -6   6      485.81      548.05     26.05 o 
   8  -6   6      143.82      129.32     25.86 o 
   9  -6   6      151.38      157.34     29.46 o 
  10  -6   6       33.73        6.47     17.24 o 
  11  -6   6        3.29        0.00     17.96 o 
  12  -6   6        9.49       13.65     20.84 o 
  13  -6   6       24.56       22.99     25.86 o 
 -10  -5   6      144.06       87.65     32.33 o 
  -9  -5   6      133.20      132.82     21.05 o 
  -8  -5   6      116.65       90.33     18.41 o 
  -7  -5   6        0.97        0.00     10.78 o 
  -6  -5   6      497.94      419.58     35.92 o 
  -5  -5   6      304.91      347.73     31.61 o 
  -4  -5   6     2852.15     2891.06     85.50 o 
  -3  -5   6     1246.28     1330.58     53.17 o 
  -2  -5   6     1195.73     1417.51     53.88 o 
  -1  -5   6     7583.78     7382.82    147.28 o 
   0  -5   6     6861.23     6203.12    127.17 o 
   1  -5   6     6055.08     6066.40     89.58 o 
   2  -5   6      796.95      701.37     23.67 o 
   3  -5   6     1544.81     1567.94     27.34 o 
   4  -5   6       74.38       54.32      7.89 o 
   5  -5   6      379.10      463.29     20.69 o 
   6  -5   6     1154.59     1160.67    112.44 o 
   7  -5   6       16.75       38.80     15.81 o 
   8  -5   6        1.15        5.03     14.37 o 
   9  -5   6      635.56      625.77     47.42 o 
  10  -5   6     2461.37     2451.36     97.71 o 
  11  -5   6     1472.66     1666.81     84.78 o 
  12  -5   6      288.25      283.79     43.11 o 
  13  -5   6        2.98       34.49     29.46 o 
 -11  -4   6      111.40      114.23     35.20 o 
 -10  -4   6     2669.22     2854.41    117.11 o 
  -9  -4   6     2459.24     2460.47     68.97 o 
  -8  -4   6       21.88       16.01     12.44 o 
  -7  -4   6       45.31       60.75     14.12 o 
  -6  -4   6     1909.29     1905.34     68.97 o 
  -5  -4   6      447.26      412.39     31.61 o 
  -4  -4   6     3918.48     4026.21    100.58 o 
  -3  -4   6     8757.13     8537.38    165.96 o 
  -2  -4   6      318.47      384.37     26.58 o 
  -1  -4   6     2422.73     2572.78     69.69 o 
   0  -4   6      186.02      357.90     18.68 o 
   1  -4   6      490.59      450.39     19.22 o 
   2  -4   6       11.09       14.81      8.26 o 
   3  -4   6      639.76      547.37     22.84 o 
   4  -4   6       49.28       74.12      7.20 o 
   5  -4   6     1237.89     1161.61     31.04 o 
   6  -4   6     3799.16     4041.54     66.61 o 
   7  -4   6      107.39      102.74     21.55 o 
   8  -4   6      192.44      186.08     28.74 o 
   9  -4   6     1495.84     1525.28     73.28 o 
  10  -4   6     2169.89     2144.58     91.96 o 
  11  -4   6      341.88      415.27     47.42 o 
  12  -4   6       34.33       57.48     28.02 o 
  13  -4   6        0.91        0.00     20.84 o 
 -12  -3   6       12.91        0.00     22.27 o 
 -11  -3   6      462.54      487.11     56.04 o 
 -10  -3   6      945.03      851.37     63.94 o 
  -9  -3   6     1596.59     1829.35     54.30 o 
  -8  -3   6      696.47      728.18     44.90 o 
  -7  -3   6        4.84        7.62     10.12 o 
  -6  -3   6      523.03      472.02     33.05 o 
  -5  -3   6     3302.56     3463.66     91.24 o 
  -4  -3   6      187.76      198.29     21.55 o 
  -3  -3   6      419.72      428.20     28.02 o 
  -2  -3   6      289.79      391.56     25.86 o 
  -1  -3   6      603.07      579.79     29.46 o 
   0  -3   6     9325.61     9085.41    117.85 o 
   1  -3   6     1950.34     1978.75     40.60 o 
   2  -3   6     5209.82     5353.49     78.39 o 
   3  -3   6       30.60       17.48      6.84 o 
   4  -3   6        5.97        2.87      5.52 o 
   5  -3   6      708.04      643.28     23.13 o 
   6  -3   6     7540.31     7497.24    104.87 o 
   7  -3   6      382.79      281.63     31.61 o 
   8  -3   6       27.63        8.62     15.09 o 
   9  -3   6        4.02        0.00     15.81 o 
  10  -3   6      664.92      714.14     53.88 o 
  11  -3   6     1413.75     1453.43     79.75 o 
  12  -3   6      254.87      256.49     42.39 o 
  13  -3   6       80.35      182.49     40.23 o 
 -12  -2   6       21.35        7.90     26.58 o 
 -11  -2   6      353.58      331.93     47.42 o 
 -10  -2   6      110.46      108.49     32.33 o 
  -9  -2   6      279.03      271.64     22.78 o 
  -8  -2   6      154.80      166.49     18.29 o 
  -7  -2   6        4.65        0.76      8.59 o 
  -6  -2   6      185.65      173.15     20.84 o 
  -5  -2   6       30.12       12.21     10.78 o 
  -4  -2   6      461.87      424.61     27.30 o 
  -3  -2   6     8543.94     8888.70    164.53 o 
  -2  -2   6      161.83      192.55     18.68 o 
  -1  -2   6     1398.70     1567.96     61.43 o 
   0  -2   6     6251.23     5837.61    116.39 o 
   1  -2   6     1914.72     1547.99     42.39 o 
   2  -2   6      176.44      139.14     11.35 o 
   3  -2   6     1445.59     1351.01     32.32 o 
   4  -2   6       53.87       88.40     10.42 o 
   5  -2   6     5274.88     5279.63     95.19 o 
   6  -2   6      850.89      905.69     57.48 o 
   7  -2   6      110.61      137.94     25.15 o 
   8  -2   6      222.44      254.33     33.05 o 
   9  -2   6       34.48       33.05     19.40 o 
  10  -2   6      775.14      691.15     55.32 o 
  11  -2   6      878.01      814.01     62.51 o 
  12  -2   6      328.84      234.22     43.83 o 
 -12  -1   6       33.92       22.27     26.58 o 
 -11  -1   6       13.28        7.18     20.84 o 
 -10  -1   6      273.42      272.29     39.51 o 
  -9  -1   6      882.58      998.84     37.97 o 
  -8  -1   6        2.70        0.00      8.88 o 
  -7  -1   6      116.21      149.30     15.52 o 
  -6  -1   6      137.37       63.94     15.09 o 
  -5  -1   6     1359.31     1238.61     46.70 o 
  -4  -1   6     2032.55     1867.26     58.19 o 
  -3  -1   6     3523.50     3425.58     82.62 o 
  -2  -1   6      405.41      381.50     24.43 o 
  -1  -1   6     4751.61     4926.09     72.38 o 
   0  -1   6      946.67     1134.59     27.93 o 
   1  -1   6     3954.51     3554.52     57.15 o 
   2  -1   6      258.09      232.56     13.72 o 
   3  -1   6        1.26       12.62      7.18 o 
   4  -1   6       95.47       80.32     15.09 o 
   5  -1   6      855.78      967.24     47.78 o 
   6  -1   6       40.06       50.62     10.70 o 
   7  -1   6       52.43       52.00     14.37 o 
   8  -1   6        0.47       15.09     16.52 o 
   9  -1   6      404.88      455.50     45.26 o 
  10  -1   6       42.79       43.83     22.27 o 
  11  -1   6      277.42      260.80     41.67 o 
  12  -1   6        1.15        0.00     20.84 o 
 -13   0   6        9.03        0.00     24.43 o 
 -12   0   6      260.52      277.32     43.83 o 
 -11   0   6        1.80        2.87     21.55 o 
 -10   0   6     1481.60     1495.82     76.16 o 
  -9   0   6      287.98      275.79     28.38 o 
  -8   0   6      554.68      582.92     26.91 o 
  -7   0   6       78.69       80.87     12.43 o 
  -6   0   6      330.65      374.31     25.86 o 
  -5   0   6      735.23      737.13     35.20 o 
  -4   0   6      653.41      606.37     31.61 o 
  -3   0   6     2933.70     2909.02     73.28 o 
  -2   0   6      425.04      350.90     14.15 o 
  -1   0   6     3701.73     4114.00     62.39 o 
   0   0   6      506.65      554.77     19.01 o 
   1   0   6        1.24        7.45      8.98 o 
   2   0   6      459.50      483.61     18.80 o 
   3   0   6       36.85       57.51      9.14 o 
   4   0   6       24.17       20.84      8.13 o 
   5   0   6      741.08      696.96     26.75 o 
   6   0   6      457.73      456.67     43.47 o 
   7   0   6     1003.18     1065.60     35.73 o 
   8   0   6      183.46      155.19     28.74 o 
   9   0   6      213.16      117.83     28.74 o 
  10   0   6      296.73      270.86     39.51 o 
  11   0   6      947.95     1097.08     71.85 o 
 -13   1   6      559.16      724.20     64.66 o 
 -12   1   6        2.46       22.27     25.15 o 
 -11   1   6       78.68       95.55     28.02 o 
 -10   1   6      375.96      336.24     39.51 o 
  -9   1   6      520.78      610.00     27.62 o 
  -8   1   6     2092.46     2062.36     48.65 o 
  -7   1   6     1181.18     1179.25     34.57 o 
  -6   1   6       38.97       51.73     12.93 o 
  -5   1   6      316.62      380.06     25.15 o 
  -4   1   6     3038.94     3409.06     81.90 o 
  -3   1   6       10.78       30.95      6.84 o 
  -2   1   6     4270.24     4287.29    167.76 o 
  -1   1   6       21.18       12.87      5.60 o 
   0   1   6       59.38       56.37      7.03 o 
   1   1   6       27.03       28.34      6.55 o 
   2   1   6      986.84      887.56     26.16 o 
   3   1   6      279.99      273.10     16.26 o 
   4   1   6      740.85      733.98     27.18 o 
   5   1   6      530.42      560.97     25.77 o 
   6   1   6     1649.28     1663.48    108.85 o 
   7   1   6      429.19      426.78     25.26 o 
   8   1   6     2846.78     3016.07    105.61 o 
   9   1   6      261.07      250.74     37.36 o 
  10   1   6       59.91       79.03     28.02 o 
  11   1   6      155.25      141.54     36.64 o 
 -14   2   6      311.15      261.52     47.42 o 
 -13   2   6      282.16      254.33     43.11 o 
 -12   2   6      433.95      505.07     51.01 o 
 -11   2   6      150.91      137.94     30.18 o 
 -10   2   6       30.33       10.06     18.68 o 
  -9   2   6     4112.00     4185.71    118.54 o 
  -8   2   6      383.39      391.30     21.41 o 
  -7   2   6      114.49      131.82     13.69 o 
  -6   2   6       45.44       31.75      8.28 o 
  -5   2   6     1062.06     1230.71     44.54 o 
  -4   2   6     7889.01     7980.48    107.44 o 
  -3   2   6     5760.70     5627.09     96.99 o 
  -2   2   6        5.66       22.00      6.55 o 
  -1   2   6      189.99      167.99     15.38 o 
   0   2   6     2796.50     2618.23     36.85 o 
   1   2   6     1777.43     1670.59     36.11 o 
   2   2   6      992.13      875.37     27.31 o 
   3   2   6      470.09      524.86     29.46 o 
   4   2   6        3.96        8.29      7.57 o 
   5   2   6      507.41      504.11     29.10 o 
   6   2   6      607.39      617.54     29.46 o 
   7   2   6     1020.25     1030.42     67.18 o 
   8   2   6       16.68       24.43     20.12 o 
   9   2   6        9.68        5.75     20.12 o 
  10   2   6        0.50       21.55     24.43 o 
 -14   3   6      401.90      437.54     53.17 o 
 -13   3   6       16.83       15.81     22.99 o 
 -12   3   6      162.95      122.86     32.33 o 
 -11   3   6      126.44      157.34     30.89 o 
 -10   3   6     4146.01     3960.83    117.11 o 
  -9   3   6       74.30      116.39     22.99 o 
  -8   3   6     2083.67     2045.13     46.65 o 
  -7   3   6     2483.74     2631.81     52.43 o 
  -6   3   6      673.58      696.99     20.23 o 
  -5   3   6     2723.20     2793.73     53.28 o 
  -4   3   6     2698.56     2661.15     50.55 o 
  -3   3   6    15135.34    14895.92    179.57 o 
  -2   3   6     4965.80     5030.26     76.16 o 
  -1   3   6      170.85      196.10      9.80 o 
   0   3   6       65.79       83.13      9.03 o 
   1   3   6       43.05       21.07     16.52 o 
   2   3   6     2136.13     2247.77     46.95 o 
   3   3   6      171.81      180.93     16.88 o 
   4   3   6      562.76      545.75     25.65 o 
   5   3   6      186.83      214.74     29.10 o 
   6   3   6      182.51      213.77     20.53 o 
   7   3   6      246.41      268.23     23.08 o 
   8   3   6      646.69      622.18     51.01 o 
   9   3   6       27.10       25.86     22.27 o 
  10   3   6      127.69       81.90     28.74 o 
 -14   4   6      175.79      108.49     34.49 o 
 -13   4   6      131.90      160.22     35.92 o 
 -12   4   6     1940.86     2036.10     88.37 o 
 -11   4   6      549.81      530.22     43.83 o 
 -10   4   6      313.94      312.53     33.77 o 
  -9   4   6      521.52      517.29     38.08 o 
  -8   4   6     3826.72     3876.38     66.46 o 
  -7   4   6     3778.39     3935.75     56.72 o 
  -6   4   6       72.71       62.20      8.33 o 
  -5   4   6      473.38      522.94     16.60 o 
  -4   4   6     1212.57     1144.50     32.01 o 
  -3   4   6       46.66       33.37     13.29 o 
  -2   4   6     1532.88     1445.61     36.03 o 
  -1   4   6      200.77      179.22      9.63 o 
   0   4   6     7028.05     7239.14     96.91 o 
   1   4   6     1257.65     1291.98     32.80 o 
   2   4   6        5.06       29.78      8.98 o 
   3   4   6      283.24      273.62     52.09 o 
   4   4   6        3.87       25.95     10.33 o 
   5   4   6      127.63      139.39     17.78 o 
   6   4   6      331.96      330.35     24.89 o 
   7   4   6     2392.01     2715.88    106.69 o 
   8   4   6      746.93      694.74     53.17 o 
   9   4   6      114.67       88.37     30.18 o 
 -14   5   6      942.01      913.15     66.82 o 
 -13   5   6     2634.19     2663.31    104.89 o 
 -12   5   6      906.34      901.66     57.48 o 
 -11   5   6      389.35      450.47     40.23 o 
 -10   5   6       72.32       59.72     14.63 o 
  -9   5   6      220.30      204.10     19.64 o 
  -8   5   6      823.16      831.60     24.84 o 
  -7   5   6     1356.84     1422.88     30.85 o 
  -6   5   6     1282.62     1365.12     28.53 o 
  -5   5   6     1184.86     1386.02     37.78 o 
  -4   5   6       38.03       45.11      9.14 o 
  -3   5   6        0.39       11.34      7.06 o 
  -2   5   6     9496.70     9934.66    195.78 o 
  -1   5   6     5942.45     5965.01     93.73 o 
   0   5   6      355.92      356.35     30.89 o 
   1   5   6       69.53       62.88     10.18 o 
   2   5   6       81.95       77.52     12.25 o 
   3   5   6      399.83      370.40     22.99 o 
   4   5   6      170.28      170.15     17.90 o 
   5   5   6      247.65      224.04     26.22 o 
   6   5   6      108.53      105.26     17.99 o 
   7   5   6      313.87      275.85     25.65 o 
   8   5   6      118.98      128.60     31.61 o 
 -14   6   6       33.29       35.92     23.71 o 
 -13   6   6      704.69      717.02     60.35 o 
 -12   6   6       76.12       36.64     22.99 o 
 -11   6   6       22.31        5.75     15.81 o 
 -10   6   6       11.80        0.00     13.65 o 
  -9   6   6      393.85      433.95     40.95 o 
  -8   6   6        1.37        0.00      7.11 o 
  -7   6   6      362.72      408.42     39.51 o 
  -6   6   6      370.88      381.14     23.35 o 
  -5   6   6      970.70     1027.62     33.71 o 
  -4   6   6     3069.19     2896.69     68.25 o 
  -3   6   6      775.45      682.70     28.74 o 
  -2   6   6     2788.84     2549.86     56.39 o 
  -1   6   6     7295.66     7272.92    112.27 o 
   0   6   6       87.96      130.76     22.99 o 
   1   6   6      803.20      905.97     50.29 o 
   2   6   6      615.82      600.63     42.39 o 
   3   6   6     1381.62     1339.92     63.22 o 
   4   6   6        2.22        0.00     13.65 o 
   5   6   6       58.37       16.52     16.52 o 
   6   6   6       23.69       25.15     20.12 o 
   7   6   6       56.75       41.67     24.43 o 
 -14   7   6       11.81        0.00     17.96 o 
 -13   7   6      327.11      258.64     42.39 o 
 -12   7   6        8.69        2.87     17.96 o 
 -11   7   6      560.67      575.48     51.73 o 
 -10   7   6        5.66        0.00     14.37 o 
  -9   7   6       83.00       72.56     22.99 o 
  -8   7   6       54.80       85.48     14.83 o 
  -7   7   6      874.99      928.13     34.27 o 
  -6   7   6      331.91      339.30     21.99 o 
  -5   7   6       53.89       74.30     13.09 o 
  -4   7   6       93.83      111.35     22.63 o 
  -3   7   6     3226.87     3158.56     66.04 o 
  -2   7   6     1332.19     1376.43     56.40 o 
  -1   7   6     3823.27     3936.41    110.64 o 
   0   7   6      325.69      303.91     32.33 o 
   1   7   6       62.89       57.48     20.84 o 
   2   7   6      203.87      179.61     28.74 o 
   3   7   6      595.90      539.56     45.26 o 
   4   7   6      144.44       56.76     21.55 o 
   5   7   6      444.69      430.35     43.83 o 
   6   7   6       15.73       12.21     20.84 o 
   7   7   6       21.26        8.62     21.55 o 
 -14   8   6        4.27        1.44     20.84 o 
 -13   8   6      346.32      301.75     45.26 o 
 -12   8   6      406.39      334.08     45.26 o 
 -11   8   6      172.23      158.78     33.77 o 
 -10   8   6     1691.93     1651.01     79.03 o 
  -9   8   6       19.71        2.16     12.93 o 
  -8   8   6        1.93        0.00      8.77 o 
  -7   8   6      532.78      579.05     28.43 o 
  -6   8   6     2475.82     2353.65     63.94 o 
  -5   8   6       34.53       57.42     13.18 o 
  -4   8   6        6.71        5.42      8.88 o 
  -3   8   6      234.64      236.60     20.81 o 
  -2   8   6      854.32      889.54     36.03 o 
  -1   8   6      258.90      219.13     29.46 o 
   0   8   6        3.41        0.00     15.81 o 
   1   8   6      408.13      413.11     40.23 o 
   2   8   6      328.92      272.29     35.92 o 
   3   8   6      400.28      465.56     45.98 o 
   4   8   6      202.03      149.44     31.61 o 
   5   8   6      208.10      160.93     34.49 o 
   6   8   6        1.71        0.00     20.84 o 
 -14   9   6       34.69       34.49     27.30 o 
 -13   9   6        7.86        0.00     19.40 o 
 -12   9   6     1003.25     1133.00     74.00 o 
 -11   9   6      485.54      553.21     52.45 o 
 -10   9   6      757.40      700.49     56.76 o 
  -9   9   6        8.06        3.59     16.52 o 
  -8   9   6      297.82      306.23     33.77 o 
  -7   9   6      166.45      212.52     21.23 o 
  -6   9   6      344.80      314.78     23.73 o 
  -5   9   6      357.04      364.35     25.11 o 
  -4   9   6       60.85       72.37     25.51 o 
  -3   9   6      170.82      181.07     20.57 o 
  -2   9   6        7.67        5.98     10.12 o 
  -1   9   6      357.22      349.89     37.36 o 
   0   9   6     1082.57      947.64     56.76 o 
   1   9   6      140.64      107.77     28.74 o 
   2   9   6      198.52      193.26     34.49 o 
   3   9   6      928.14      918.18     61.79 o 
   4   9   6       97.38      100.58     30.18 o 
 -13  10   6      205.02      131.48     36.64 o 
 -12  10   6      202.33      234.93     42.39 o 
 -11  10   6      561.12      557.52     55.32 o 
 -10  10   6       12.80        0.00     17.24 o 
  -9  10   6       38.26       15.81     18.68 o 
  -8  10   6      122.69      132.04     19.32 o 
  -7  10   6       14.53        0.00     10.12 o 
  -6  10   6       15.99        9.41     10.84 o 
  -5  10   6       18.49        6.50     21.91 o 
  -4  10   6     2099.55     2049.58     59.17 o 
  -3  10   6       38.56       29.88     18.68 o 
  -2  10   6     1078.74     1071.21     61.07 o 
  -1  10   6      306.51      285.23     36.64 o 
   0  10   6      654.37      644.45     52.45 o 
   1  10   6        8.35       12.21     20.12 o 
   2  10   6      441.74      373.60     45.26 o 
   3  10   6      151.70      156.62     36.64 o 
 -13  11   6       37.98        7.18     22.27 o 
 -12  11   6       35.37       18.68     23.71 o 
 -11  11   6        8.78        5.75     20.12 o 
 -10  11   6       50.33       37.36     22.27 o 
  -9  11   6      471.46      383.65     45.98 o 
  -8  11   6      134.16      125.88     19.44 o 
  -7  11   6      124.69      145.32     42.39 o 
  -6  11   6      340.38      272.32     25.34 o 
  -5  11   6      411.69      444.62     40.23 o 
  -4  11   6       34.23       35.82     14.50 o 
  -3  11   6       30.61       19.37     13.91 o 
  -2  11   6      224.97      247.15     36.64 o 
  -1  11   6       73.62      114.95     28.02 o 
   0  11   6        0.32        0.00     17.24 o 
   1  11   6        0.46        0.72     20.84 o 
   2  11   6       35.17       20.84     25.86 o 
 -12  12   6      167.83      198.29     42.39 o 
 -11  12   6      205.91      234.22     43.11 o 
 -10  12   6     1510.08     1436.19     84.78 o 
  -9  12   6      264.02      265.83     42.39 o 
  -8  12   6       29.30       38.56     15.14 o 
  -7  12   6      266.59      263.20     34.49 o 
  -6  12   6     1375.84     1508.66     54.10 o 
  -5  12   6      921.85      858.78     55.68 o 
  -4  12   6       62.18       41.91     15.65 o 
  -3  12   6      160.11      176.02     33.05 o 
  -2  12   6        6.19       10.06     17.24 o 
  -1  12   6        8.64       56.04     24.43 o 
   0  12   6       77.24       83.34     30.89 o 
 -11  13   6      148.87      147.28     40.23 o 
 -10  13   6      678.08      768.03     66.82 o 
  -9  13   6       54.65       45.26     28.02 o 
  -8  13   6       72.37       50.93     17.07 o 
  -7  13   6      147.92      129.21     22.79 o 
  -6  13   6        0.28        0.00     13.46 o 
  -5  13   6        1.39        9.44     13.96 o 
  -4  13   6       42.51       49.50     28.02 o 
  -3  13   6      511.73      507.23     51.73 o 
  -2  13   6        0.81       13.65     21.55 o 
  -9  14   6      576.81      527.34     58.19 o 
  -8  14   6      385.74      327.61     48.85 o 
  -7  14   6       42.12       40.21     17.59 o 
  -6  14   6      607.08      573.20     90.88 o 
  -5  14   6      903.26      940.35    103.46 o 
   5 -16   7       12.59       15.81     22.27 o 
   1 -15   7       50.57        7.18     21.55 o 
   2 -15   7       30.94       46.70     24.43 o 
   3 -15   7      100.49       84.78     28.02 o 
   4 -15   7      330.22      465.56     47.42 o 
   5 -15   7      249.05      294.57     38.80 o 
  -1 -14   7      232.08      336.24     48.14 o 
   0 -14   7       56.80       64.66     26.58 o 
   1 -14   7       49.46       46.70     25.15 o 
   2 -14   7        0.70       12.21     20.84 o 
   3 -14   7       16.11       33.05     20.12 o 
   4 -14   7      290.48      320.43     39.51 o 
   5 -14   7      581.59      755.09     52.45 o 
   6 -14   7        6.38        9.45     12.77 o 
   7 -14   7       18.93       15.09     20.12 o 
   8 -14   7      150.26      120.70     29.46 o 
   9 -14   7       21.07       30.89     23.71 o 
  10 -14   7      293.04      347.73     44.54 o 
  11 -14   7      124.17       54.60     28.02 o 
  -2 -13   7       29.71       36.64     28.02 o 
  -1 -13   7        2.72       21.55     22.99 o 
   0 -13   7        2.27       17.96     21.55 o 
   1 -13   7       85.14      122.14     30.18 o 
   2 -13   7       36.03       19.40     17.24 o 
   3 -13   7        5.47        0.00     14.37 o 
   4 -13   7       28.69       38.80     20.12 o 
   5 -13   7       85.76       83.76     16.88 o 
   6 -13   7      142.88      148.68     19.73 o 
   7 -13   7      441.95      436.10     43.11 o 
   8 -13   7        3.37       20.84     20.84 o 
   9 -13   7       45.14       47.42     24.43 o 
  10 -13   7      911.14     1053.97     68.25 o 
  11 -13   7      225.03      237.81     40.95 o 
  12 -13   7       22.50       56.76     30.18 o 
  -4 -12   7      178.29      246.43     43.83 o 
  -3 -12   7      219.28      234.93     40.23 o 
  -2 -12   7        0.40       12.21     23.71 o 
  -1 -12   7       94.95       71.85     25.15 o 
   0 -12   7      332.87      338.39     40.23 o 
   1 -12   7       10.57        5.03     15.81 o 
   2 -12   7      390.72      437.54     40.95 o 
   3 -12   7      118.15      177.46     28.74 o 
   4 -12   7      794.16      783.06     44.18 o 
   5 -12   7     2199.26     2104.85    150.60 o 
   6 -12   7     1162.81     1203.20     59.99 o 
   7 -12   7      502.87      500.76     44.54 o 
   8 -12   7        3.22        0.00     17.24 o 
   9 -12   7      273.23      343.42     42.39 o 
  10 -12   7      112.42       97.71     30.18 o 
  11 -12   7      259.01      290.26     43.11 o 
  12 -12   7        0.30       15.09     25.86 o 
  -5 -11   7       81.09       40.95     24.43 o 
  -4 -11   7      113.51      111.36     30.89 o 
  -3 -11   7       24.94       18.68     19.40 o 
  -2 -11   7      115.34       81.90     25.15 o 
  -1 -11   7       38.22       54.60     20.12 o 
   0 -11   7       51.69       17.96     17.24 o 
   1 -11   7      413.10      418.14     39.51 o 
   2 -11   7      431.10      474.18     39.51 o 
   3 -11   7       39.11       30.89     16.52 o 
   4 -11   7       54.46       31.74      9.75 o 
   5 -11   7      141.37      181.86     22.33 o 
   6 -11   7     3004.55     3053.87     81.54 o 
   7 -11   7      478.91      495.01     43.11 o 
   8 -11   7        0.31        0.00     15.81 o 
   9 -11   7      214.51      206.91     33.77 o 
  10 -11   7      334.62      246.43     38.80 o 
  11 -11   7       36.07        4.31     21.55 o 
  12 -11   7        2.34        0.00     21.55 o 
  13 -11   7       50.70       20.84     27.30 o 
  -6 -10   7      150.32      192.00     27.42 o 
  -5 -10   7      567.41      637.99     54.60 o 
  -4 -10   7     1072.83     1094.92     66.10 o 
  -3 -10   7      553.44      566.86     48.14 o 
  -2 -10   7       24.00        5.75     15.81 o 
  -1 -10   7       81.99       66.10     22.27 o 
   0 -10   7     1657.46     1808.35     74.72 o 
   1 -10   7      640.85      659.54     44.54 o 
   2 -10   7     1160.75     1179.70     56.76 o 
   3 -10   7       75.89       85.85     14.63 o 
   4 -10   7       26.94       21.79      8.56 o 
   5 -10   7       21.36       19.51     10.47 o 
   6 -10   7       95.40      115.07     12.21 o 
   7 -10   7      417.08      383.65     38.80 o 
   8 -10   7        0.97       20.12     18.68 o 
   9 -10   7      317.16      312.53     38.08 o 
  10 -10   7      128.23       82.62     26.58 o 
  11 -10   7       47.26       79.03     28.02 o 
  12 -10   7      161.02      153.03     35.92 o 
  13 -10   7       65.77       18.68     28.02 o 
  -7  -9   7        6.86        3.82     14.63 o 
  -6  -9   7        0.36        0.00     17.96 o 
  -5  -9   7      515.99      577.64     49.57 o 
  -4  -9   7      487.44      557.52     47.42 o 
  -3  -9   7      420.59      339.83     37.36 o 
  -2  -9   7      361.81      323.30     35.92 o 
  -1  -9   7       53.41       58.19     20.12 o 
   0  -9   7      295.19      312.53     31.61 o 
   1  -9   7      450.40      384.37     33.77 o 
   2  -9   7      578.97      502.08     25.56 o 
   3  -9   7       10.37       13.19      7.12 o 
   4  -9   7      318.04      339.76     29.31 o 
   5  -9   7      122.94      127.74     11.85 o 
   6  -9   7       90.49       95.35     12.07 o 
   7  -9   7       18.69       16.86     10.33 o 
   8  -9   7      529.19      509.38     43.83 o 
   9  -9   7       59.57       63.22     22.27 o 
  10  -9   7      259.77      356.35     41.67 o 
  11  -9   7       25.98        3.59     18.68 o 
  12  -9   7      166.36      162.37     37.36 o 
  13  -9   7      118.41      192.55     42.39 o 
  -8  -8   7      115.49      125.00     23.71 o 
  -7  -8   7       76.18       61.33     18.20 o 
  -6  -8   7      101.46      119.98     29.46 o 
  -5  -8   7       33.79       33.05     20.12 o 
  -4  -8   7      144.46      148.00     28.74 o 
  -3  -8   7       10.50       23.71     15.81 o 
  -2  -8   7      111.35      114.23     22.99 o 
  -1  -8   7       36.20       47.42     17.24 o 
   0  -8   7       31.34       35.92     15.81 o 
   1  -8   7       47.61       75.44     18.68 o 
   2  -8   7      492.36      468.40     23.86 o 
   3  -8   7     2312.41     2211.75     39.43 o 
   4  -8   7      109.43      106.67     10.24 o 
   5  -8   7     2085.58     2256.34     40.22 o 
   6  -8   7     2548.78     2409.78     42.25 o 
   7  -8   7     2848.31     2973.67     64.31 o 
   8  -8   7       15.48       28.74     17.24 o 
   9  -8   7       32.97       38.80     20.12 o 
  10  -8   7        4.31        0.00     18.68 o 
  11  -8   7      288.48      386.53     45.26 o 
  12  -8   7      434.86      438.26     51.01 o 
  13  -8   7      116.37      130.76     38.08 o 
  -9  -7   7      406.03      420.42     51.73 o 
  -8  -7   7      212.75      249.99     27.96 o 
  -7  -7   7       17.84       19.77     14.71 o 
  -6  -7   7       26.08       46.70     20.12 o 
  -5  -7   7       69.36       52.45     19.40 o 
  -4  -7   7        1.54        0.00     10.78 o 
  -3  -7   7       81.40      132.91     24.43 o 
  -2  -7   7     1667.95     1691.24     66.82 o 
  -1  -7   7      607.13      668.16     40.23 o 
   0  -7   7        7.21       17.96     12.93 o 
   1  -7   7      383.73      337.40     21.04 o 
   2  -7   7     5960.38     6002.20     95.13 o 
   3  -7   7     1052.74      984.87     27.06 o 
   4  -7   7      805.24      908.36     23.13 o 
   5  -7   7     1529.90     1443.30     30.50 o 
   6  -7   7     2571.87     2735.64     47.53 o 
   7  -7   7      121.84       99.45     14.50 o 
   8  -7   7      227.82      250.88     21.05 o 
   9  -7   7       64.94       29.66     12.43 o 
  10  -7   7      128.65       86.93     28.02 o 
  11  -7   7      146.44      136.51     33.05 o 
  12  -7   7       71.65       59.63     26.58 o 
  13  -7   7       60.41       27.30     25.15 o 
 -10  -6   7       14.33       22.99     25.15 o 
  -9  -6   7      282.18      240.67     51.37 o 
  -8  -6   7       46.73       34.38     15.95 o 
  -7  -6   7       33.83       20.84     17.96 o 
  -6  -6   7        0.73        0.00     15.81 o 
  -5  -6   7        8.87        0.72     14.37 o 
  -4  -6   7     1448.66     1278.13     58.19 o 
  -3  -6   7     1874.78     1729.32     66.10 o 
  -2  -6   7      650.29      663.85     39.51 o 
  -1  -6   7      129.59       93.40     17.96 o 
   0  -6   7      451.15      436.82     30.18 o 
   1  -6   7     2541.83     2389.33     51.52 o 
   2  -6   7     3336.44     3026.51     58.54 o 
   3  -6   7     1845.53     2125.67     34.63 o 
   4  -6   7     2608.22     2969.80     95.61 o 
   5  -6   7      579.96      553.01     17.90 o 
   6  -6   7      178.71      159.95     11.01 o 
   7  -6   7       85.37       79.44     32.33 o 
   8  -6   7       73.93       70.41     22.99 o 
   9  -6   7      211.19      288.82     37.36 o 
  10  -6   7       21.24       20.84     20.12 o 
  11  -6   7      244.86      188.23     35.92 o 
  12  -6   7      644.79      649.48     60.35 o 
  13  -6   7      376.85      472.74     56.76 o 
 -10  -5   7        2.38        0.00     19.40 o 
  -9  -5   7      181.84      222.01     43.47 o 
  -8  -5   7       62.44       44.54     16.17 o 
  -7  -5   7     1110.01     1240.77     60.35 o 
  -6  -5   7       11.57        3.59     14.37 o 
  -5  -5   7     1639.90     1633.76     64.66 o 
  -4  -5   7      492.23      426.76     34.49 o 
  -3  -5   7     7199.82     6977.62    151.59 o 
  -2  -5   7      824.56      791.02     40.95 o 
  -1  -5   7        2.51        7.90     10.06 o 
   0  -5   7      706.32      759.79     43.83 o 
   1  -5   7      491.67      466.57     21.55 o 
   2  -5   7     1976.71     2066.38     45.81 o 
   3  -5   7      155.33      249.59     10.81 o 
   4  -5   7       90.12       68.32      7.37 o 
   5  -5   7      118.20      131.09      9.90 o 
   6  -5   7      314.46      308.91     18.07 o 
   7  -5   7       20.37       43.11     17.24 o 
   8  -5   7     2047.09     1973.59     81.90 o 
   9  -5   7      247.03      244.99     35.20 o 
  10  -5   7       17.88        7.90     17.96 o 
  11  -5   7      332.65      262.24     41.67 o 
  12  -5   7      571.64      558.24     56.04 o 
  13  -5   7      352.58      390.12     52.45 o 
 -11  -4   7      475.20      531.66     59.63 o 
 -10  -4   7      102.30       92.68     31.61 o 
  -9  -4   7     1543.86     1689.26     55.13 o 
  -8  -4   7      538.87      620.02     33.30 o 
  -7  -4   7     1697.31     1620.11     66.82 o 
  -6  -4   7      800.61      847.06     45.98 o 
  -5  -4   7     3128.59     3447.14     96.99 o 
  -4  -4   7     1114.47     1174.67     50.29 o 
  -3  -4   7      115.24      140.10     20.12 o 
  -2  -4   7     1491.09     1239.33     49.57 o 
  -1  -4   7      927.34     1033.85     43.83 o 
   0  -4   7     3065.08     2958.80     88.73 o 
   1  -4   7     1774.45     1935.31     51.73 o 
   2  -4   7      906.26      811.27     27.38 o 
   3  -4   7      138.76       84.14     10.84 o 
   4  -4   7      847.65      901.09     21.13 o 
   5  -4   7       98.38      104.17     21.91 o 
   6  -4   7      892.06      955.97     35.56 o 
   7  -4   7     1924.31     1912.52     76.16 o 
   8  -4   7      500.77      459.09     41.67 o 
   9  -4   7      125.40      136.51     29.46 o 
  10  -4   7      599.84      598.47     52.45 o 
  11  -4   7      612.30      609.97     56.04 o 
  12  -4   7       27.94       43.83     25.86 o 
 -11  -3   7      173.69      324.74     48.85 o 
 -10  -3   7       81.07       38.08     24.43 o 
  -9  -3   7        7.26        8.49     12.25 o 
  -8  -3   7      338.84      368.98     26.18 o 
  -7  -3   7     1986.07     1745.84     66.10 o 
  -6  -3   7      488.55      524.47     36.64 o 
  -5  -3   7       12.98       53.17     16.52 o 
  -4  -3   7      425.04      575.48     35.20 o 
  -3  -3   7       26.29        0.00      8.62 o 
  -2  -3   7       40.70       15.81     10.06 o 
  -1  -3   7     7193.92     8055.30    157.34 o 
   0  -3   7        3.04       17.50      8.98 o 
   1  -3   7    10100.48     9746.20    127.73 o 
   2  -3   7     7658.01     8085.66    137.58 o 
   3  -3   7     3305.44     3155.12     57.52 o 
   4  -3   7     2927.67     2871.65     61.79 o 
   5  -3   7     1826.42     2053.24     45.74 o 
   6  -3   7        1.41        1.10      7.06 o 
   7  -3   7     1289.36     1268.79     62.51 o 
   8  -3   7      870.52      835.56     53.88 o 
   9  -3   7       47.09       49.57     20.84 o 
  10  -3   7      185.83      163.09     33.05 o 
  11  -3   7      494.18      506.51     53.17 o 
  12  -3   7      508.36      563.27     57.48 o 
 -12  -2   7        1.98        0.00     22.27 o 
 -11  -2   7        6.28       36.64     25.15 o 
 -10  -2   7       26.14        4.31     20.12 o 
  -9  -2   7      510.72      449.45     48.14 o 
  -8  -2   7     3656.98     3448.85     73.03 o 
  -7  -2   7       14.48       35.92     15.09 o 
  -6  -2   7      280.47      292.41     27.30 o 
  -5  -2   7      479.55      502.92     33.05 o 
  -4  -2   7       10.44       39.51     12.93 o 
  -3  -2   7      868.36      796.05     38.80 o 
  -2  -2   7     3491.65     2972.96     79.03 o 
  -1  -2   7     4323.04     4538.99     73.64 o 
   0  -2   7     7825.53     8057.24    145.13 o 
   1  -2   7       90.76       78.87     10.16 o 
   2  -2   7     3253.30     3028.08     61.43 o 
   3  -2   7     2366.43     2354.54     47.62 o 
   4  -2   7     5115.25     5062.64    100.22 o 
   5  -2   7     4981.25     4712.77     77.33 o 
   6  -2   7      401.31      361.88     20.53 o 
   7  -2   7       20.18        5.03     12.93 o 
   8  -2   7      120.46       94.84     24.43 o 
   9  -2   7       17.12       54.60     22.99 o 
  10  -2   7        2.04        2.16     17.24 o 
  11  -2   7      488.83      379.34     47.42 o 
  12  -2   7      782.32      770.90     66.10 o 
 -12  -1   7        0.07        8.62     24.43 o 
 -11  -1   7      309.74      221.28     38.80 o 
 -10  -1   7      132.75      150.88     33.77 o 
  -9  -1   7       24.69       15.70     11.83 o 
  -8  -1   7     3259.47     3041.24     65.97 o 
  -7  -1   7     1566.38     1647.41     60.35 o 
  -6  -1   7     1575.32     1523.84     56.04 o 
  -5  -1   7     3465.18     3333.62     86.21 o 
  -4  -1   7      188.78      193.98     20.84 o 
  -3  -1   7     2229.17     2019.57     62.51 o 
  -2  -1   7      733.13      748.63     35.92 o 
  -1  -1   7    12747.30    12456.88    153.41 o 
   0  -1   7      632.30      708.99     23.62 o 
   1  -1   7       10.37        2.31      4.81 o 
   2  -1   7       20.15       24.35      7.06 o 
   3  -1   7      352.90      371.39     40.59 o 
   4  -1   7     2513.02     2620.05     52.87 o 
   5  -1   7      256.33      263.41     17.90 o 
   6  -1   7      191.79      216.86     19.76 o 
   7  -1   7      359.57      409.52     39.51 o 
   8  -1   7     1966.91     2043.28     86.21 o 
   9  -1   7      132.75      196.86     34.49 o 
  10  -1   7        6.58        0.00     18.68 o 
  11  -1   7        9.08       15.09     20.84 o 
 -13   0   7      147.13      205.48     45.26 o 
 -12   0   7       93.21      130.76     35.92 o 
 -11   0   7      412.66      444.00     48.85 o 
 -10   0   7      820.01      880.11     60.35 o 
  -9   0   7      191.73      174.42     19.76 o 
  -8   0   7        5.34       14.01      9.49 o 
  -7   0   7       11.52       17.96     12.21 o 
  -6   0   7     2363.29     2264.44     48.74 o 
  -5   0   7       26.84       35.20     12.21 o 
  -4   0   7      154.31      134.35     18.68 o 
  -3   0   7      533.96      537.40     32.33 o 
  -2   0   7      380.22      412.48     17.60 o 
  -1   0   7      149.63      158.59      8.62 o 
   0   0   7      158.84      217.82     13.91 o 
   1   0   7     1414.78     1565.64     36.30 o 
   2   0   7        1.48       11.01     10.06 o 
   3   0   7     4589.40     4800.70     77.21 o 
   4   0   7     5954.34     6170.86     94.16 o 
   5   0   7      344.15      389.61     21.69 o 
   6   0   7       95.47       87.78     13.91 o 
   7   0   7      203.70      193.85     21.91 o 
   8   0   7     2231.70     2570.63     98.43 o 
   9   0   7      296.14      255.05     38.08 o 
  10   0   7       25.72       40.23     23.71 o 
  11   0   7       30.05       33.77     26.58 o 
 -13   1   7       23.00       24.43     27.30 o 
 -12   1   7      439.01      427.48     48.85 o 
 -11   1   7      482.65      472.02     48.14 o 
 -10   1   7      278.83      291.69     37.36 o 
  -9   1   7       16.04       10.79     10.33 o 
  -8   1   7      238.78      243.73     26.22 o 
  -7   1   7      454.07      460.37     42.39 o 
  -6   1   7        1.47        0.00      9.34 o 
  -5   1   7      643.98      733.54     37.36 o 
  -4   1   7       67.72       46.96     23.71 o 
  -3   1   7     2063.82     2011.38     48.85 o 
  -2   1   7       11.19        6.26      5.17 o 
  -1   1   7     2135.70     1977.61     30.81 o 
   0   1   7      459.65      472.10     19.13 o 
   1   1   7      101.27       83.88     10.18 o 
   2   1   7     4881.54     4888.68     76.90 o 
   3   1   7     8235.47     8331.75    258.28 o 
   4   1   7     1130.14     1077.08     33.78 o 
   5   1   7      119.55      119.86     14.93 o 
   6   1   7       47.94       31.96     16.88 o 
   7   1   7     1369.61     1358.78     43.26 o 
   8   1   7      758.82      848.49     57.48 o 
   9   1   7      125.54      139.38     32.33 o 
  10   1   7        7.21        0.00     18.68 o 
 -13   2   7      139.89      170.27     38.80 o 
 -12   2   7       36.96       33.77     22.99 o 
 -11   2   7     1096.31     1221.37     69.69 o 
 -10   2   7      148.97      127.17     28.02 o 
  -9   2   7      242.35      245.77     19.33 o 
  -8   2   7      409.93      400.58     47.78 o 
  -7   2   7     1068.40     1092.32     33.71 o 
  -6   2   7      869.89      805.39     38.80 o 
  -5   2   7       85.84       63.28     10.33 o 
  -4   2   7      673.79      866.59     87.65 o 
  -3   2   7     1162.59     1159.42     30.58 o 
  -2   2   7     1525.27     1462.81     63.94 o 
  -1   2   7     4274.92     4164.58     52.06 o 
   0   2   7     2520.13     2528.88     47.43 o 
   1   2   7        0.48        0.00     10.42 o 
   2   2   7      986.31      961.02     30.18 o 
   3   2   7     2124.14     2088.72     48.85 o 
   4   2   7      901.33      911.32     32.76 o 
   5   2   7        2.71        7.22      9.39 o 
   6   2   7        3.04        6.02     10.12 o 
   7   2   7      229.13      219.43     21.37 o 
   8   2   7       44.89       17.24     20.84 o 
   9   2   7      112.56      145.85     33.05 o 
  10   2   7        4.79       20.84     25.15 o 
 -14   3   7       53.11       68.97     31.61 o 
 -13   3   7       70.38       81.19     30.18 o 
 -12   3   7      171.64      158.06     33.77 o 
 -11   3   7      875.53      840.59     56.04 o 
 -10   3   7      108.53      104.89     25.15 o 
  -9   3   7      172.08      161.11     50.65 o 
  -8   3   7     1578.58     1691.33     43.77 o 
  -7   3   7      681.11      732.86     27.27 o 
  -6   3   7     1926.56     1962.46     36.68 o 
  -5   3   7     3755.45     3488.49     66.82 o 
  -4   3   7       23.35       19.68      8.26 o 
  -3   3   7     1493.66     1690.04     39.31 o 
  -2   3   7     2131.66     2022.01     55.32 o 
  -1   3   7     2748.84     2751.14     39.98 o 
   0   3   7      236.07      219.00     17.96 o 
   1   3   7      295.17      342.64     32.33 o 
   2   3   7       71.81       76.38     11.39 o 
   3   3   7      185.25      202.30     16.88 o 
   4   3   7       36.05       32.26     10.91 o 
   5   3   7       41.44       50.12     12.89 o 
   6   3   7      102.05      103.42     17.25 o 
   7   3   7      274.45      246.86     24.03 o 
   8   3   7      166.95      135.07     31.61 o 
   9   3   7      492.41      586.26     54.60 o 
 -14   4   7      163.82      164.53     37.36 o 
 -13   4   7      413.85      588.41     53.88 o 
 -12   4   7     1267.67     1328.42     71.13 o 
 -11   4   7     1538.92     1727.88     76.87 o 
 -10   4   7      269.99      272.29     31.61 o 
  -9   4   7        4.82        0.66     10.85 o 
  -8   4   7       18.56       13.81      7.74 o 
  -7   4   7     1077.08     1057.98     27.64 o 
  -6   4   7     6221.90     6272.26     76.91 o 
  -5   4   7      787.75      806.26     28.96 o 
  -4   4   7      651.20      599.61     24.39 o 
  -3   4   7      942.96      832.75     28.16 o 
  -2   4   7     1024.04      961.10     30.37 o 
  -1   4   7        0.16        0.20      5.37 o 
   0   4   7        1.96       13.23      7.04 o 
   1   4   7      888.84      954.70     29.68 o 
   2   4   7      114.95      139.76     38.08 o 
   3   4   7       22.31       27.99     21.91 o 
   4   4   7      147.88      130.84     16.74 o 
   5   4   7      660.16      642.92     31.72 o 
   6   4   7       24.36       38.77     13.91 o 
   7   4   7        0.56        2.28     13.40 o 
   8   4   7      488.55      450.47     46.70 o 
   9   4   7      326.55      387.96     48.14 o 
 -14   5   7      271.72      298.16     44.54 o 
 -13   5   7        0.28       11.50     22.27 o 
 -12   5   7     1950.66     1867.76     60.29 o 
 -11   5   7      652.55      597.01     34.22 o 
 -10   5   7      626.37      654.65     39.87 o 
  -9   5   7       50.73       46.86      9.99 o 
  -8   5   7      426.04      453.58     25.35 o 
  -7   5   7      280.33      327.56     23.35 o 
  -6   5   7     2363.86     2487.49     64.66 o 
  -5   5   7      272.10      283.07     19.30 o 
  -4   5   7       39.58       32.82     11.85 o 
  -3   5   7       94.90      108.22     13.46 o 
  -2   5   7        4.67        0.00      7.11 o 
  -1   5   7     2115.84     1938.93     73.64 o 
   0   5   7      163.67      173.87     25.15 o 
   1   5   7       68.34       79.03     20.12 o 
   2   5   7      722.49      678.22     44.54 o 
   3   5   7     1413.31     1334.17     62.51 o 
   4   5   7       70.79       15.81     15.81 o 
   5   5   7       88.44      166.68     28.74 o 
   6   5   7       64.61       35.20     20.84 o 
   7   5   7      135.07       81.90     27.30 o 
 -14   6   7       36.32       21.55     25.15 o 
 -13   6   7      496.53      495.01     52.45 o 
 -12   6   7     1055.56      846.34     62.51 o 
 -11   6   7        4.45        5.75     18.68 o 
 -10   6   7       18.08        0.00     13.65 o 
  -9   6   7      567.40      571.89     46.70 o 
  -8   6   7      260.83      296.85     65.02 o 
  -7   6   7      204.40      186.00     29.82 o 
  -6   6   7      789.52      738.12     30.43 o 
  -5   6   7     1240.36     1223.29     38.60 o 
  -4   6   7      890.03      845.15     32.01 o 
  -3   6   7       10.84        0.00      7.57 o 
  -2   6   7     1755.44     1642.60     45.45 o 
  -1   6   7     2323.92     2309.84     67.89 o 
   0   6   7     1789.26     1848.58     73.28 o 
   1   6   7     2332.10     2235.83     82.62 o 
   2   6   7     2178.67     2016.70     79.75 o 
   3   6   7      280.52      324.74     36.64 o 
   4   6   7      124.29      181.77     30.89 o 
   5   6   7        6.91        9.34     18.68 o 
   6   6   7        2.81       17.24     20.12 o 
   7   6   7      337.21      311.09     40.23 o 
 -14   7   7       47.37       58.91     28.02 o 
 -13   7   7        6.76       15.81     22.99 o 
 -12   7   7      315.63      249.30     40.95 o 
 -11   7   7      237.62      304.62     40.95 o 
 -10   7   7      916.59     1017.33     62.51 o 
  -9   7   7      308.97      265.11     35.20 o 
  -8   7   7      211.69      168.12     41.67 o 
  -7   7   7        2.42        6.29      9.10 o 
  -6   7   7     1105.59     1207.43     66.82 o 
  -5   7   7     1473.73     1482.53     44.16 o 
  -4   7   7      207.94      209.19     28.02 o 
  -3   7   7     1144.95     1129.61     70.41 o 
  -2   7   7     2823.16     3018.18     79.75 o 
  -1   7   7       77.78       92.68     22.27 o 
   0   7   7      645.95      636.55     45.98 o 
   1   7   7      175.36      187.52     30.89 o 
   2   7   7      278.68      200.45     31.61 o 
   3   7   7        2.58        3.59     16.52 o 
   4   7   7        0.25       30.89     20.84 o 
   5   7   7       33.94       27.30     21.55 o 
   6   7   7        3.66        0.00     20.12 o 
 -14   8   7      150.55      197.57     42.39 o 
 -13   8   7       33.79       38.08     26.58 o 
 -12   8   7      141.87       58.91     25.15 o 
 -11   8   7      904.67      974.22     65.38 o 
 -10   8   7     1005.58     1069.78     66.82 o 
  -9   8   7     3384.12     3425.58    117.83 o 
  -8   8   7       35.94       36.36     15.81 o 
  -7   8   7      114.11      108.12     18.32 o 
  -6   8   7       48.19       41.67     12.19 o 
  -5   8   7      143.36      158.81     45.98 o 
  -4   8   7     1775.40     1815.66     51.81 o 
  -3   8   7      191.74      248.00     21.84 o 
  -2   8   7        0.68       14.61     10.41 o 
  -1   8   7       17.63       25.86     15.81 o 
   0   8   7      851.80      731.39     50.29 o 
   1   8   7      167.94      138.66     28.74 o 
   2   8   7      370.13      261.52     36.64 o 
   3   8   7       30.03       40.23     23.71 o 
   4   8   7      360.22      400.18     44.54 o 
   5   8   7       83.20       76.87     29.46 o 
 -13   9   7       17.35       25.86     25.86 o 
 -12   9   7       32.46        0.00     20.12 o 
 -11   9   7     1091.22      858.55     62.51 o 
 -10   9   7     1307.39     1130.13     71.13 o 
  -9   9   7        1.96        0.00     17.96 o 
  -8   9   7       25.09        8.78     11.85 o 
  -7   9   7       62.09       49.13     13.60 o 
  -6   9   7      481.08      463.37     28.39 o 
  -5   9   7      355.40      341.53     53.17 o 
  -4   9   7       44.97       13.97     17.24 o 
  -3   9   7      926.27      957.68     39.35 o 
  -2   9   7       72.39       76.61     16.00 o 
  -1   9   7      216.25      210.51     33.05 o 
   0   9   7     1365.60     1308.30     69.69 o 
   1   9   7     1114.81     1296.81     71.13 o 
   2   9   7       11.47        0.00     17.96 o 
   3   9   7        0.88        3.59     20.12 o 
   4   9   7      137.31       43.11     27.30 o 
 -13  10   7       10.25        0.00     23.71 o 
 -12  10   7      534.62      570.45     60.35 o 
 -11  10   7        0.38        0.00     17.96 o 
 -10  10   7       39.64        0.00     17.96 o 
  -9  10   7      466.64      510.82     49.57 o 
  -8  10   7      202.86      229.96     23.47 o 
  -7  10   7       61.08       69.00     17.96 o 
  -6  10   7       96.52       85.97     17.18 o 
  -5  10   7      472.02      507.05     32.01 o 
  -4  10   7      737.71      884.48     39.62 o 
  -3  10   7      116.25      115.43     20.06 o 
  -2  10   7       81.87       81.19     25.15 o 
  -1  10   7      687.17      744.32     54.60 o 
   0  10   7      329.11      262.95     39.51 o 
   1  10   7      158.85      192.55     36.64 o 
   2  10   7      106.14      113.52     32.33 o 
   3  10   7      106.37      122.86     33.05 o 
 -12  11   7       95.54       76.16     31.61 o 
 -11  11   7       97.94       53.17     28.74 o 
 -10  11   7      273.01      323.30     46.70 o 
  -9  11   7      919.43     1018.77     68.97 o 
  -8  11   7      660.80      610.07     41.31 o 
  -7  11   7      282.76      302.47     27.31 o 
  -6  11   7       75.36       43.87     59.63 o 
  -5  11   7        6.55        0.00     12.44 o 
  -4  11   7      296.60      345.00     31.25 o 
  -3  11   7       49.91       42.55     15.34 o 
  -2  11   7       43.07       43.11     20.84 o 
  -1  11   7       28.52       11.50     19.40 o 
   0  11   7      197.89      241.40     41.67 o 
   1  11   7       49.80       22.27     23.71 o 
 -11  12   7        0.18        8.62     21.55 o 
 -10  12   7       61.17       40.95     27.30 o 
  -9  12   7     1073.40     1101.39     72.56 o 
  -8  12   7       49.34       50.66     17.59 o 
  -7  12   7      696.01      728.03     39.59 o 
  -6  12   7       15.97       31.97     21.55 o 
  -5  12   7      290.75      293.91     28.62 o 
  -4  12   7       10.11        0.00     11.39 o 
  -3  12   7       29.44       38.80     21.55 o 
  -2  12   7      107.49      140.10     34.49 o 
  -1  12   7       66.13       79.03     29.46 o 
 -10  13   7      606.78      589.85     61.07 o 
  -9  13   7     1093.89     1220.65     78.31 o 
  -8  13   7       34.68       14.73     15.24 o 
  -7  13   7       22.48       10.89     14.42 o 
  -6  13   7        1.50       21.01     15.95 o 
  -5  13   7       77.01       83.11     20.86 o 
  -4  13   7      301.42      291.69     43.83 o 
  -3  13   7      170.86      210.51     41.67 o 
   2 -15   8        4.38        2.87     21.55 o 
   3 -15   8       89.00      107.05     29.46 o 
   4 -15   8      128.88      110.64     30.18 o 
   5 -15   8      365.15      424.61     45.26 o 
   7 -15   8      191.76      183.92     36.64 o 
   8 -15   8        0.31        0.00     21.55 o 
   9 -15   8       82.93       84.78     29.46 o 
   0 -14   8       61.03       76.87     29.46 o 
   1 -14   8      263.60      302.47     43.83 o 
   2 -14   8      562.42      618.59     53.17 o 
   3 -14   8       88.97       99.86     27.30 o 
   4 -14   8        4.36        0.00     16.52 o 
   5 -14   8      166.71      119.98     28.74 o 
   6 -14   8      489.04      535.25     49.57 o 
   7 -14   8       16.91       25.15     22.99 o 
   8 -14   8       45.86       32.33     22.99 o 
   9 -14   8        0.72        0.00     20.12 o 
  10 -14   8        5.03        5.03     22.99 o 
  -2 -13   8      372.87      291.69     45.98 o 
  -1 -13   8      796.62      947.64     66.10 o 
   0 -13   8      133.17       83.34     25.86 o 
   1 -13   8       49.74       60.35     22.99 o 
   2 -13   8       14.66       16.52     19.40 o 
   3 -13   8      598.17      604.94     48.14 o 
   4 -13   8      268.98      256.49     33.77 o 
   5 -13   8        0.49       18.84     12.58 o 
   6 -13   8       87.10       82.84     17.26 o 
   7 -13   8        1.63       10.78     19.40 o 
   8 -13   8      108.88      116.39     29.46 o 
   9 -13   8       91.84      103.46     29.46 o 
  10 -13   8       12.58       33.77     25.15 o 
  11 -13   8      306.46      320.43     47.42 o 
  -4 -12   8        5.88        0.00     24.43 o 
  -3 -12   8      241.10      201.89     38.80 o 
  -2 -12   8      206.49      308.22     43.11 o 
  -1 -12   8       12.86        6.47     18.68 o 
   0 -12   8       76.61       88.37     27.30 o 
   1 -12   8       37.90       64.66     22.27 o 
   2 -12   8      631.26      585.54     47.42 o 
   3 -12   8      927.96     1034.57     57.48 o 
   4 -12   8        0.42       10.43     11.42 o 
   5 -12   8      273.14      243.93     22.91 o 
   6 -12   8      664.54      724.97     34.27 o 
   7 -12   8      967.41      995.78     62.51 o 
   8 -12   8     1116.22     1261.60     70.41 o 
   9 -12   8      459.08      530.94     51.01 o 
  10 -12   8       11.98       53.88     24.43 o 
  11 -12   8       66.57       50.29     28.74 o 
  12 -12   8      128.60      179.61     40.95 o 
  -5 -11   8       13.47       14.37     21.55 o 
  -4 -11   8        0.55        0.00     20.84 o 
  -3 -11   8        0.24       31.61     22.27 o 
  -2 -11   8      169.09      149.44     32.33 o 
  -1 -11   8       61.57       21.55     18.68 o 
   0 -11   8       62.04       38.08     18.68 o 
   1 -11   8       27.23        9.34     16.52 o 
   2 -11   8       72.34       71.85     20.84 o 
   3 -11   8      281.43      230.27     21.99 o 
   4 -11   8       32.41       28.45     12.67 o 
   5 -11   8     1101.53     1007.04     47.42 o 
   6 -11   8       72.64      101.07     16.23 o 
   7 -11   8     1765.80     1753.74     79.03 o 
   8 -11   8      206.95      224.16     35.92 o 
   9 -11   8      203.58      219.85     36.64 o 
  10 -11   8      107.76       96.99     30.18 o 
  11 -11   8       78.36       70.41     29.46 o 
  12 -11   8       39.35       48.85     28.74 o 
  -6 -10   8       64.26      140.82     34.49 o 
  -5 -10   8       12.08       12.21     21.55 o 
  -4 -10   8       43.21       34.49     22.99 o 
  -3 -10   8       93.81       91.96     27.30 o 
  -2 -10   8     1867.80     1861.51     81.90 o 
  -1 -10   8      188.35      195.42     30.89 o 
   0 -10   8       81.63       81.19     21.55 o 
   1 -10   8       23.26       24.43     15.81 o 
   2 -10   8      867.14      980.69     53.17 o 
   3 -10   8       67.43      108.93     23.35 o 
   4 -10   8     3164.23     2938.42    142.97 o 
   5 -10   8       17.26        0.00     10.42 o 
   6 -10   8        4.29        0.00      9.14 o 
   7 -10   8      139.50      148.00     29.46 o 
   8 -10   8      222.49      161.65     30.89 o 
   9 -10   8      263.73      238.53     37.36 o 
  10 -10   8        3.87       25.15     21.55 o 
  11 -10   8      161.48      157.34     36.64 o 
  12 -10   8        2.65        0.00     20.12 o 
  -7  -9   8      323.91      406.38     35.46 o 
  -6  -9   8       11.20       22.99     22.99 o 
  -5  -9   8        7.55        0.00     17.96 o 
  -4  -9   8      280.10      252.18     35.20 o 
  -3  -9   8      418.98      486.39     43.11 o 
  -2  -9   8      614.21      549.62     43.83 o 
  -1  -9   8      525.77      560.39     41.67 o 
   0  -9   8       55.58       53.88     19.40 o 
   1  -9   8      159.36      165.96     25.86 o 
   2  -9   8     2225.25     2152.85     55.03 o 
   3  -9   8     1240.49     1349.28     42.45 o 
   4  -9   8      290.17      322.38     21.69 o 
   5  -9   8       36.29       28.20     11.85 o 
   6  -9   8     1425.77     1318.50     53.52 o 
   7  -9   8       33.12       35.92     19.40 o 
   8  -9   8     1207.83     1259.45     68.97 o 
   9  -9   8      155.90      181.05     33.77 o 
  10  -9   8       30.17       78.31     26.58 o 
  11  -9   8        5.19        0.00     20.84 o 
  12  -9   8        2.22        0.00     23.71 o 
  -8  -8   8       54.39       44.40     34.84 o 
  -7  -8   8      268.51      308.93     41.67 o 
  -6  -8   8       83.63      142.97     32.33 o 
  -5  -8   8       48.37       47.42     20.84 o 
  -4  -8   8        1.64       15.81     15.09 o 
  -3  -8   8       50.49       41.67     17.96 o 
  -2  -8   8      287.47      203.32     30.18 o 
  -1  -8   8       38.76       58.91     17.96 o 
   0  -8   8      165.04      145.13     23.71 o 
   1  -8   8      206.91      258.64     28.74 o 
   2  -8   8        7.53        1.11      7.76 o 
   3  -8   8      285.85      349.50     22.20 o 
   4  -8   8     1236.68     1230.42     38.56 o 
   5  -8   8       11.65       17.71     10.12 o 
   6  -8   8     2755.39     2648.47     66.10 o 
   7  -8   8      158.96      183.21     30.89 o 
   8  -8   8      584.16      666.72     51.01 o 
   9  -8   8        5.12       35.92     22.27 o 
  10  -8   8      181.61      210.51     35.92 o 
  11  -8   8      328.25      332.64     44.54 o 
  12  -8   8       85.19      106.33     33.77 o 
  13  -8   8       55.51       40.95     28.74 o 
  -9  -7   8        1.41       12.22     17.39 o 
  -8  -7   8       64.63       75.68     43.11 o 
  -7  -7   8      248.55      208.35     34.49 o 
  -6  -7   8       54.55       65.38     21.55 o 
  -5  -7   8      378.00      286.66     35.20 o 
  -4  -7   8        7.06       11.50     15.81 o 
  -3  -7   8     1041.68      901.66     51.73 o 
  -2  -7   8        9.82        0.00     11.50 o 
  -1  -7   8     1665.89     1667.53     66.10 o 
   0  -7   8      858.07      874.36     46.70 o 
   1  -7   8      228.21      214.06     18.29 o 
   2  -7   8      132.42      166.54     16.46 o 
   3  -7   8     2536.57     2519.37     55.63 o 
   4  -7   8      393.08      393.98     21.89 o 
   5  -7   8      115.25      105.69     13.98 o 
   6  -7   8       80.18      100.03     18.68 o 
   7  -7   8      853.11      798.92     51.01 o 
   8  -7   8      280.92      304.62     37.36 o 
   9  -7   8      861.98      861.43     58.91 o 
  10  -7   8       33.00        0.00     20.12 o 
  11  -7   8        0.92        1.44     20.12 o 
  12  -7   8        0.04        2.16     22.27 o 
  -9  -6   8       24.79       23.79     16.56 o 
  -8  -6   8      555.44      572.63     35.90 o 
  -7  -6   8      260.71      218.41     32.33 o 
  -6  -6   8      553.96      591.29     43.83 o 
  -5  -6   8        0.80       21.55     15.81 o 
  -4  -6   8       95.67       95.55     21.55 o 
  -3  -6   8      412.52      404.49     35.20 o 
  -2  -6   8      662.41      558.96     38.08 o 
  -1  -6   8     1010.91      903.10     45.26 o 
   0  -6   8     2757.80     2449.21     76.16 o 
   1  -6   8     1256.49     1176.31     38.80 o 
   2  -6   8      437.52      485.96     23.22 o 
   3  -6   8      144.95      184.97     16.04 o 
   4  -6   8       16.51       21.77      8.90 o 
   5  -6   8       22.60       11.14      8.46 o 
   6  -6   8      332.16      312.81     19.40 o 
   7  -6   8       81.25      125.73     25.86 o 
   8  -6   8      246.46      219.85     33.05 o 
   9  -6   8       84.04       54.60     22.99 o 
  10  -6   8        4.07        0.00     19.40 o 
  11  -6   8       83.94       76.16     30.18 o 
  12  -6   8       26.68       35.92     25.86 o 
 -10  -5   8      244.92      265.83     46.70 o 
  -9  -5   8      622.53      675.99     39.28 o 
  -8  -5   8      142.68       98.01     19.33 o 
  -7  -5   8       14.47        0.00     14.37 o 
  -6  -5   8     1455.09     1484.32     65.38 o 
  -5  -5   8      506.36      519.44     39.51 o 
  -4  -5   8      228.59      242.12     28.74 o 
  -3  -5   8      104.45      114.23     20.84 o 
  -2  -5   8     2128.12     1937.67     67.53 o 
  -1  -5   8      947.14      963.45     45.26 o 
   0  -5   8      582.53      565.77     24.64 o 
   1  -5   8        0.98        0.00      6.55 o 
   2  -5   8      180.74      159.67     17.60 o 
   3  -5   8      613.61      637.54     26.07 o 
   4  -5   8      234.67      193.45     16.23 o 
   5  -5   8      225.36      242.25     17.60 o 
   6  -5   8      740.58      696.47     27.62 o 
   7  -5   8      166.77      186.08     28.74 o 
   8  -5   8      143.49      144.41     29.46 o 
   9  -5   8     1591.42     1754.46     82.62 o 
  10  -5   8      521.54      577.64     52.45 o 
  11  -5   8       40.04        6.47     20.84 o 
  12  -5   8       13.38       30.18     23.71 o 
 -11  -4   8      351.51      433.95     56.76 o 
 -10  -4   8      776.39      743.60     64.66 o 
  -9  -4   8     1125.70     1210.46     93.04 o 
  -8  -4   8       98.82       90.24     18.29 o 
  -7  -4   8       33.37        8.62     15.09 o 
  -6  -4   8     1192.08     1205.56     57.48 o 
  -5  -4   8     1399.60     1301.12     57.48 o 
  -4  -4   8       52.32      114.23     20.84 o 
  -3  -4   8      532.14      544.59     35.92 o 
  -2  -4   8       32.32       13.65     10.78 o 
  -1  -4   8     1014.49     1007.99     45.26 o 
   0  -4   8     3285.22     3220.10    146.56 o 
   1  -4   8      132.12      116.84     13.18 o 
   2  -4   8      327.31      261.08     17.48 o 
   3  -4   8        1.07       10.39      7.57 o 
   4  -4   8     2714.52     2684.39     55.34 o 
   5  -4   8      795.16      733.72     28.11 o 
   6  -4   8      791.18      801.61     29.35 o 
   7  -4   8      428.18      377.19     37.36 o 
   8  -4   8      908.35      996.49     60.35 o 
   9  -4   8      847.10      855.68     57.48 o 
  10  -4   8      535.59      515.85     49.57 o 
  11  -4   8      111.82      117.11     32.33 o 
  12  -4   8        9.07       10.78     24.43 o 
 -11  -3   8      200.17      270.86     47.42 o 
 -10  -3   8      674.06      747.19     62.51 o 
  -9  -3   8       18.94       24.11     25.51 o 
  -8  -3   8      549.63      549.04     40.59 o 
  -7  -3   8     1648.94     1629.45     66.82 o 
  -6  -3   8      521.04      421.73     34.49 o 
  -5  -3   8      535.24      515.13     36.64 o 
  -4  -3   8      164.39      160.93     22.27 o 
  -3  -3   8       23.74       20.12     11.50 o 
  -2  -3   8     1266.64     1300.40     53.17 o 
  -1  -3   8     4436.14     4320.06    105.61 o 
   0  -3   8     7003.02     7780.67    191.47 o 
   1  -3   8     3524.36     3616.62    147.64 o 
   2  -3   8      194.83      206.23     42.03 o 
   3  -3   8      761.41      740.18     27.31 o 
   4  -3   8      417.04      316.13     19.13 o 
   5  -3   8     2169.91     2010.60     47.24 o 
   6  -3   8       79.53       75.61     12.22 o 
   7  -3   8      224.02      244.99     33.05 o 
   8  -3   8      258.73      234.93     34.49 o 
   9  -3   8        1.04       10.78     16.52 o 
  10  -3   8      190.09      137.94     33.05 o 
  11  -3   8        8.44       31.61     24.43 o 
  12  -3   8        9.18        0.00     23.71 o 
 -12  -2   8      206.80      225.59     45.26 o 
 -11  -2   8        3.82       20.84     25.86 o 
 -10  -2   8       57.45       43.11     23.71 o 
  -9  -2   8     1641.80     1705.20     57.84 o 
  -8  -2   8      663.20      648.14     76.87 o 
  -7  -2   8     1987.34     1938.39     70.41 o 
  -6  -2   8      256.98      183.21     23.71 o 
  -5  -2   8     1908.62     1772.42     63.94 o 
  -4  -2   8     1432.18     1385.90     53.88 o 
  -3  -2   8      561.45      595.60     35.20 o 
  -2  -2   8       92.00       98.43     17.96 o 
  -1  -2   8     2452.70     2242.89    109.92 o 
   0  -2   8     2676.93     2503.18     51.05 o 
   1  -2   8     4716.48     4791.62     77.47 o 
   2  -2   8     2141.27     2105.58     60.35 o 
   3  -2   8      490.64      511.89     23.22 o 
   4  -2   8        3.81        0.00      7.06 o 
   5  -2   8      467.29      421.01     23.01 o 
   6  -2   8       40.95       40.82     10.84 o 
   7  -2   8      141.36      125.73     25.86 o 
   8  -2   8     1432.33     1592.09     75.44 o 
   9  -2   8      573.37      603.50     51.73 o 
  10  -2   8       34.56       71.85     28.02 o 
  11  -2   8      140.50      158.78     37.36 o 
 -12  -1   8       92.92      151.59     38.80 o 
 -11  -1   8       69.76       88.37     33.05 o 
 -10  -1   8     1497.57     1628.73     82.62 o 
  -9  -1   8     1573.49     1559.61     48.83 o 
  -8  -1   8      232.02      250.00     21.48 o 
  -7  -1   8      710.91      700.49     41.67 o 
  -6  -1   8      833.96      875.08     44.54 o 
  -5  -1   8     2310.88     2226.49     71.85 o 
  -4  -1   8     3771.97     3610.23     94.84 o 
  -3  -1   8        8.65        0.00      8.62 o 
  -2  -1   8       37.93       45.14      7.29 o 
  -1  -1   8      299.17      337.12     35.56 o 
   0  -1   8     1047.69      907.26     41.67 o 
   1  -1   8     1536.72     1673.37     39.62 o 
   2  -1   8      121.58      136.57     13.46 o 
   3  -1   8      622.23      585.19     35.56 o 
   4  -1   8     2915.68     2972.83     60.07 o 
   5  -1   8     1504.87     1524.53     41.73 o 
   6  -1   8      322.13      363.99     46.34 o 
   7  -1   8        8.37        0.00     15.09 o 
   8  -1   8      133.15       79.75     26.58 o 
   9  -1   8       39.03       52.45     23.71 o 
  10  -1   8       27.96        7.18     21.55 o 
  11  -1   8      538.01      740.01     63.94 o 
 -12   0   8       91.69       96.99     33.05 o 
 -11   0   8      598.71      678.22     58.19 o 
 -10   0   8      586.15      695.46     56.04 o 
  -9   0   8     1082.76     1066.78     39.15 o 
  -8   0   8      257.68      219.84     28.02 o 
  -7   0   8       15.84       17.24     12.93 o 
  -6   0   8        1.09        0.00      9.34 o 
  -5   0   8      243.17      189.67     23.71 o 
  -4   0   8       93.47      124.29     20.12 o 
  -3   0   8      405.89      364.09     17.08 o 
  -2   0   8      115.38      126.52     40.95 o 
  -1   0   8       17.40       36.05      5.67 o 
   0   0   8      146.49      125.31     12.58 o 
   1   0   8     2189.16     2322.94     48.42 o 
   2   0   8     1051.18     1100.08     33.01 o 
   3   0   8     1166.32     1155.42     34.55 o 
   4   0   8     2031.83     2034.01     48.70 o 
   5   0   8      691.96      706.04     29.13 o 
   6   0   8     3365.24     3374.90     69.54 o 
   7   0   8      207.70      142.97     28.74 o 
   8   0   8      192.50      190.39     34.49 o 
   9   0   8      182.05      208.35     36.64 o 
  10   0   8      351.37      398.02     48.14 o 
 -13   1   8      123.17      158.78     40.23 o 
 -12   1   8      281.90      316.84     45.98 o 
 -11   1   8      285.09      267.98     40.23 o 
 -10   1   8      615.62      569.73     48.85 o 
  -9   1   8      372.89      455.48     47.78 o 
  -8   1   8      255.80      242.92     20.84 o 
  -7   1   8      434.49      479.21     34.49 o 
  -6   1   8      202.59      172.43     22.27 o 
  -5   1   8     1184.15     1215.62     50.29 o 
  -4   1   8       22.33       45.30     21.91 o 
  -3   1   8        2.59        0.00      5.39 o 
  -2   1   8      257.15      393.46     17.24 o 
  -1   1   8      358.31      512.20     15.49 o 
   0   1   8     3383.65     3178.52     57.38 o 
   1   1   8      820.88      732.04     41.31 o 
   2   1   8       34.00       39.61      9.31 o 
   3   1   8        0.47        3.95      8.13 o 
   4   1   8      573.83      529.81     26.16 o 
   5   1   8      473.13      453.39     25.14 o 
   6   1   8      649.18      666.98     31.99 o 
   7   1   8      241.39      222.72     33.05 o 
   8   1   8      113.78      112.80     29.46 o 
   9   1   8        1.68        0.00     20.12 o 
  10   1   8       65.20       62.51     28.74 o 
 -13   2   8      173.81      195.42     41.67 o 
 -12   2   8       66.44       86.93     29.46 o 
 -11   2   8        8.25        7.90     20.12 o 
 -10   2   8       13.14       17.24     20.12 o 
  -9   2   8      274.84      311.91     22.20 o 
  -8   2   8      394.19      398.17     64.66 o 
  -7   2   8       27.76       25.86     13.65 o 
  -6   2   8      168.90      162.92     15.49 o 
  -5   2   8     1847.60     1761.94     43.17 o 
  -4   2   8      157.57      116.49     22.63 o 
  -3   2   8     3235.40     3205.90     74.00 o 
  -2   2   8     1120.43     1122.95     30.90 o 
  -1   2   8     1182.00     1197.77     25.01 o 
   0   2   8     1099.78     1024.53     29.84 o 
   1   2   8      952.54      952.52     29.97 o 
   2   2   8      342.60      339.69     20.02 o 
   3   2   8       94.08       91.92     13.46 o 
   4   2   8       74.06       63.60     12.70 o 
   5   2   8      425.48      426.83     25.65 o 
   6   2   8        3.98        0.00      9.61 o 
   7   2   8      213.77      198.30     21.77 o 
   8   2   8        3.28        0.00     19.40 o 
   9   2   8       15.14        8.62     23.71 o 
 -13   3   8      122.58      109.92     33.05 o 
 -12   3   8      112.11       89.09     29.46 o 
 -11   3   8      327.62      384.37     42.39 o 
 -10   3   8      350.25      373.60     38.08 o 
  -9   3   8       34.94       28.02     12.21 o 
  -8   3   8     1187.35     1233.82     34.43 o 
  -7   3   8       35.73       30.85      8.13 o 
  -6   3   8      386.43      351.75     21.08 o 
  -5   3   8     2247.36     2170.39     49.27 o 
  -4   3   8     9892.35     9445.59    129.27 o 
  -3   3   8     1905.54     1915.98     44.35 o 
  -2   3   8      282.67      206.04     27.66 o 
  -1   3   8      525.47      536.54     17.15 o 
   0   3   8     1542.92     1701.91     74.36 o 
   1   3   8      594.13      581.72     23.81 o 
   2   3   8       90.53       74.97     16.52 o 
   3   3   8      233.60      243.30     18.92 o 
   4   3   8        0.45       13.21     10.33 o 
   5   3   8      148.06      168.46     19.55 o 
   6   3   8      115.23      145.69     20.32 o 
   7   3   8      427.49      492.51     49.21 o 
   8   3   8       45.63       40.95     25.15 o 
   9   3   8      126.37      153.75     37.36 o 
 -13   4   8     1113.73     1186.17     71.85 o 
 -12   4   8      169.81      201.17     35.20 o 
 -11   4   8       45.16       62.51     22.99 o 
 -10   4   8      312.30      290.16     41.67 o 
  -9   4   8     1487.06     1428.54     71.23 o 
  -8   4   8      620.50      650.72     23.66 o 
  -7   4   8      748.22      763.39     24.16 o 
  -6   4   8      271.75      314.14     15.42 o 
  -5   4   8      609.29      586.29     25.65 o 
  -4   4   8      864.80      835.19     29.92 o 
  -3   4   8      579.96      629.95     38.44 o 
  -2   4   8      168.49      194.34     16.04 o 
  -1   4   8     1193.63     1102.25     34.37 o 
   0   4   8      258.16      238.53     28.74 o 
   1   4   8      681.99      740.01     44.54 o 
   2   4   8      653.79      676.78     45.26 o 
   3   4   8       23.01        6.47     15.81 o 
   4   4   8       55.28       46.34     21.55 o 
   5   4   8      739.46      472.74     39.51 o 
   6   4   8      741.37      497.17     43.83 o 
   7   4   8       85.83      111.36     29.46 o 
 -13   5   8     1105.16     1102.83     73.28 o 
 -12   5   8      408.36      359.95     44.54 o 
 -11   5   8        7.31        6.47     17.96 o 
 -10   5   8      199.85      183.21     33.05 o 
  -9   5   8     1413.47     1174.02    153.75 o 
  -8   5   8      299.59      298.72     22.40 o 
  -7   5   8      119.51      120.54     16.16 o 
  -6   5   8        0.62        1.57     10.42 o 
  -5   5   8      158.78      181.86     17.01 o 
  -4   5   8     2266.73     2309.28     53.55 o 
  -3   5   8     2287.27     2174.52     51.52 o 
  -2   5   8      575.41      607.99     27.15 o 
  -1   5   8      110.75      119.76     15.34 o 
   0   5   8     5632.11     5779.96    143.69 o 
   1   5   8      958.69     1020.92     56.04 o 
   2   5   8     1956.86     1761.65     73.28 o 
   3   5   8      526.37      497.17     42.39 o 
   4   5   8       15.80       30.18     19.40 o 
   5   5   8       25.74       32.33     20.12 o 
   6   5   8      499.85      514.41     46.70 o 
 -13   6   8        1.48        0.00     19.40 o 
 -12   6   8      255.49      252.90     41.67 o 
 -11   6   8      105.74      135.07     31.61 o 
 -10   6   8      358.37      336.24     39.51 o 
  -9   6   8       47.33       39.92     12.67 o 
  -8   6   8        9.20        0.00     10.12 o 
  -7   6   8     1594.72     1664.91     47.85 o 
  -6   6   8      701.03      723.79     31.17 o 
  -5   6   8     3295.67     3417.72     70.35 o 
  -4   6   8     1615.68     1662.30     98.43 o 
  -3   6   8     2381.42     2243.64     54.86 o 
  -2   6   8        4.72        0.00     11.50 o 
  -1   6   8       30.88       43.11     17.24 o 
   0   6   8       88.70      111.36     23.71 o 
   1   6   8      578.83      415.27     39.51 o 
   2   6   8      388.83      397.30     39.51 o 
   3   6   8     1207.32     1207.00     64.66 o 
   4   6   8      212.04      200.45     33.77 o 
   5   6   8       36.24       35.20     21.55 o 
   6   6   8       77.73       86.21     28.74 o 
 -13   7   8      105.83      125.01     33.05 o 
 -12   7   8     1280.61     1282.44     77.59 o 
 -11   7   8       51.36       51.01     24.43 o 
 -10   7   8       33.44       22.99     19.40 o 
  -9   7   8      612.45      373.60     33.05 o 
  -8   7   8     1629.22     1730.23     72.56 o 
  -7   7   8      267.11      271.25     22.34 o 
  -6   7   8      257.15      264.07     25.15 o 
  -5   7   8     3042.80     3201.06     70.36 o 
  -4   7   8      123.47      182.29     19.40 o 
  -3   7   8      623.10      654.48     31.22 o 
  -2   7   8      685.14      703.00     32.76 o 
  -1   7   8      190.70      208.35     30.89 o 
   0   7   8      150.90      160.22     28.74 o 
   1   7   8      885.59      863.58     55.32 o 
   2   7   8       71.77       44.54     20.12 o 
   3   7   8      110.58      109.92     28.02 o 
   4   7   8       33.47       11.50     21.55 o 
   5   7   8      154.09      135.79     33.05 o 
 -13   8   8      483.43      571.89     58.91 o 
 -12   8   8     1315.81     1291.06     78.31 o 
 -11   8   8      307.26      387.25     47.42 o 
 -10   8   8      901.26      851.37     58.91 o 
  -9   8   8      237.76      265.11     37.36 o 
  -8   8   8      840.63      858.03     37.13 o 
  -7   8   8      223.04      266.95     23.01 o 
  -6   8   8        0.71        4.13      9.90 o 
  -5   8   8      489.10      501.68     28.19 o 
  -4   8   8      123.07      130.02     18.03 o 
  -3   8   8        0.25        5.06     10.63 o 
  -2   8   8       35.55        4.64     10.18 o 
  -1   8   8      185.67      123.57     27.30 o 
   0   8   8     1305.93     1193.35     65.38 o 
   1   8   8     1045.47     1029.54     61.79 o 
   2   8   8        7.97       16.52     18.68 o 
   3   8   8      162.03      128.60     33.05 o 
   4   8   8      501.75      472.02     50.29 o 
 -13   9   8      693.08      653.79     64.66 o 
 -12   9   8       60.80       44.54     27.30 o 
 -11   9   8        1.68        5.03     19.40 o 
 -10   9   8       80.35       43.83     23.71 o 
  -9   9   8       16.10       12.21     18.68 o 
  -8   9   8      158.91      141.65     20.24 o 
  -7   9   8      298.54      265.52     24.60 o 
  -6   9   8      375.83      433.79     39.16 o 
  -5   9   8       39.30       41.87     13.96 o 
  -4   9   8      749.52      825.73     38.35 o 
  -3   9   8        2.60        4.02     11.42 o 
  -2   9   8      274.58      279.48     36.64 o 
  -1   9   8      340.24      307.50     38.08 o 
   0   9   8       18.39       48.14     22.99 o 
   1   9   8      651.80      681.09     56.04 o 
   2   9   8      287.09      411.67     47.42 o 
   3   9   8      358.36      270.14     43.11 o 
 -12  10   8        1.28        0.00     19.40 o 
 -11  10   8      219.92      226.31     40.23 o 
 -10  10   8       17.89       15.81     19.40 o 
  -9  10   8       31.43       21.55     20.12 o 
  -8  10   8       85.95      119.49     33.05 o 
  -7  10   8      401.62      401.22     29.86 o 
  -6  10   8      644.99      611.76     34.04 o 
  -5  10   8      125.93       96.41     18.27 o 
  -4  10   8       29.43       22.01     14.37 o 
  -3  10   8      122.91      171.18     35.92 o 
  -2  10   8      305.72      375.75     43.11 o 
  -1  10   8      390.13      398.74     44.54 o 
   0  10   8        2.47       12.93     21.55 o 
   1  10   8      296.39      290.97     43.83 o 
   2  10   8      173.30      175.30     38.08 o 
 -12  11   8       38.12       33.05     25.15 o 
 -11  11   8       20.11       20.12     22.99 o 
 -10  11   8        8.17       15.81     20.12 o 
  -9  11   8      179.60      170.27     35.20 o 
  -8  11   8      569.90      563.79     35.68 o 
  -7  11   8     1048.41     1051.86     75.44 o 
  -6  11   8      395.64      432.70     37.72 o 
  -5  11   8       65.48       42.49     16.00 o 
  -4  11   8        7.43       14.46     21.19 o 
  -3  11   8       30.99       15.81     17.24 o 
  -2  11   8        5.80        5.75     17.96 o 
  -1  11   8        0.81        3.59     17.96 o 
   0  11   8        7.29       18.68     24.43 o 
 -10  12   8        8.04        0.00     22.27 o 
  -9  12   8      118.81       81.19     30.89 o 
  -8  12   8     1100.33     1126.96     48.86 o 
  -7  12   8      589.93      584.49     42.39 o 
  -6  12   8       54.69       45.23     17.48 o 
  -5  12   8        1.77        1.53     13.18 o 
  -4  12   8       87.88       62.74     20.84 o 
  -3  12   8       87.69       77.59     28.02 o 
  -2  12   8      112.43      163.81     35.92 o 
  -8  13   8       40.42       22.37     28.74 o 
  -7  13   8       12.81        3.66     15.00 o 
  -6  13   8       83.59      119.42     24.13 o 
  -5  13   8        0.46       10.21     16.67 o 
   3 -15   9      577.00      804.67     61.79 o 
   4 -15   9      347.73      403.77     45.98 o 
   5 -15   9       64.60      128.60     31.61 o 
   6 -15   9      148.49      102.02     32.33 o 
   7 -15   9      148.67      276.60     43.11 o 
   8 -15   9       10.74        0.00     23.71 o 
   0 -14   9       71.35       69.69     28.74 o 
   1 -14   9      247.68      297.44     44.54 o 
   2 -14   9      275.16      257.21     39.51 o 
   3 -14   9      365.11      349.89     42.39 o 
   4 -14   9        1.22        5.75     19.40 o 
   5 -14   9       37.59       30.18     20.12 o 
   6 -14   9       68.58       71.13     27.30 o 
   7 -14   9      111.56       79.03     28.74 o 
   8 -14   9        2.24        0.00     17.96 o 
   9 -14   9        9.02       11.50     22.99 o 
  10 -14   9        6.48        0.00     20.84 o 
  -2 -13   9     1485.86     1703.45     89.81 o 
  -1 -13   9      322.85      382.94     46.70 o 
   0 -13   9       32.59       35.20     24.43 o 
   1 -13   9       21.56       12.21     17.96 o 
   2 -13   9       30.73       17.24     19.40 o 
   3 -13   9       15.66       18.68     18.68 o 
   4 -13   9        4.60       28.02     19.40 o 
   5 -13   9       63.64       44.67     15.34 o 
   6 -13   9       50.84      121.42     30.89 o 
   7 -13   9       19.97       61.07     24.43 o 
   8 -13   9       36.00       14.37     20.12 o 
   9 -13   9      175.63      223.44     39.51 o 
  10 -13   9       42.80       78.31     29.46 o 
  -3 -12   9      225.41      176.02     35.92 o 
  -2 -12   9       37.84       21.55     22.27 o 
  -1 -12   9       35.65       20.12     21.55 o 
   0 -12   9      135.67       96.27     28.02 o 
   1 -12   9       10.40       16.52     17.24 o 
   2 -12   9      111.98      133.63     28.02 o 
   3 -12   9      821.46      844.90     53.17 o 
   4 -12   9      879.91     1003.93     41.94 o 
   5 -12   9      139.69      153.46     20.35 o 
   6 -12   9      161.55      176.02     32.33 o 
   7 -12   9        1.12       13.65     19.40 o 
   8 -12   9      171.33      321.15     41.67 o 
   9 -12   9      236.35      275.89     41.67 o 
  10 -12   9      445.30      615.71     58.19 o 
  11 -12   9       40.52       26.58     26.58 o 
  -5 -11   9       19.11       20.12     25.86 o 
  -4 -11   9       26.93       35.20     25.15 o 
  -3 -11   9      291.80      331.93     44.54 o 
  -2 -11   9      233.13      288.10     40.23 o 
  -1 -11   9     1161.30     1155.27     65.38 o 
   0 -11   9      262.60      308.22     37.36 o 
   1 -11   9       11.50        2.87     14.37 o 
   2 -11   9      328.45      292.41     34.49 o 
   3 -11   9     1262.57     1395.81     47.62 o 
   4 -11   9      624.49      637.65     33.04 o 
   5 -11   9     1483.66     1507.06     47.97 o 
   6 -11   9      118.29       69.80     14.84 o 
   7 -11   9      144.47      176.02     32.33 o 
   8 -11   9      581.50      569.73     50.29 o 
   9 -11   9      154.74      134.35     33.05 o 
  10 -11   9       38.15       22.27     24.43 o 
  11 -11   9        2.15       20.84     22.99 o 
  12 -11   9       45.50       25.86     27.30 o 
  -6 -10   9      107.78      183.92     37.36 o 
  -5 -10   9      411.17      428.20     48.14 o 
  -4 -10   9      184.83      237.09     38.80 o 
  -3 -10   9      354.96      236.37     36.64 o 
  -2 -10   9       48.76       22.27     17.96 o 
  -1 -10   9      807.18      823.35     52.45 o 
   0 -10   9      135.35      171.71     29.46 o 
   1 -10   9      234.81      183.92     29.46 o 
   2 -10   9      618.49      653.07     45.26 o 
   3 -10   9     1187.74     1271.21     44.35 o 
   4 -10   9        3.13        5.78     10.52 o 
   5 -10   9      117.36      155.95     25.86 o 
   6 -10   9      608.46      450.88     27.08 o 
   7 -10   9      785.54      578.35     48.85 o 
   8 -10   9       18.14       47.42     23.71 o 
   9 -10   9      179.96      175.30     35.20 o 
  10 -10   9      398.16      473.46     51.73 o 
  11 -10   9      206.22      250.02     43.83 o 
  12 -10   9       29.95        0.72     25.15 o 
  -7  -9   9       91.50       90.53     30.89 o 
  -6  -9   9      564.86      587.69     53.88 o 
  -5  -9   9      143.26      132.91     30.89 o 
  -4  -9   9      131.04      142.97     30.18 o 
  -3  -9   9       44.68       26.58     19.40 o 
  -2  -9   9        0.28        1.44     15.09 o 
  -1  -9   9        0.85        5.03     15.09 o 
   0  -9   9      356.62      409.52     38.08 o 
   1  -9   9      942.02      900.22     50.29 o 
   2  -9   9     1715.85     1513.24     47.45 o 
   3  -9   9     1193.64     1268.53     42.82 o 
   4  -9   9      759.91      722.96     32.53 o 
   5  -9   9     1150.26     1121.92     39.47 o 
   6  -9   9     2965.96     2793.19     63.66 o 
   7  -9   9     1505.53     1486.48     74.72 o 
   8  -9   9        1.81        0.00     15.09 o 
   9  -9   9     1040.80     1010.15     65.38 o 
  10  -9   9      627.25      673.91     58.91 o 
  11  -9   9      925.21      958.42     69.69 o 
  12  -9   9       51.05       62.51     28.74 o 
  -8  -8   9       21.50       38.02     19.28 o 
  -7  -8   9       19.29       14.37     22.27 o 
  -6  -8   9       84.54       84.06     26.58 o 
  -5  -8   9      176.66      240.68     35.20 o 
  -4  -8   9      397.51      366.41     40.23 o 
  -3  -8   9       22.98        4.31     15.09 o 
  -2  -8   9      114.53       82.62     22.99 o 
  -1  -8   9      330.98      314.68     33.05 o 
   0  -8   9      117.34      125.73     24.43 o 
   1  -8   9      285.56      243.56     29.46 o 
   2  -8   9      495.26      504.30     38.08 o 
   3  -8   9     2449.14     2401.16     57.89 o 
   4  -8   9      169.65      184.70     18.12 o 
   5  -8   9     1090.91     1008.14     41.67 o 
   6  -8   9       28.42       10.66     12.57 o 
   7  -8   9      463.87      524.47     46.70 o 
   8  -8   9      405.36      410.96     44.54 o 
   9  -8   9      261.89      243.56     38.08 o 
  10  -8   9      209.51      178.18     35.92 o 
  11  -8   9      196.00      203.32     40.23 o 
  12  -8   9       30.33       98.43     34.49 o 
  -8  -7   9       93.02       55.81     18.99 o 
  -7  -7   9      195.87      193.26     33.05 o 
  -6  -7   9        6.44       21.55     20.12 o 
  -5  -7   9       44.37       58.19     21.55 o 
  -4  -7   9      189.96      217.69     30.89 o 
  -3  -7   9      241.48      255.05     31.61 o 
  -2  -7   9       16.63       12.21     14.37 o 
  -1  -7   9      264.88      247.87     29.46 o 
   0  -7   9     1867.56     1750.87     67.53 o 
   1  -7   9     2011.32     2113.07     53.51 o 
   2  -7   9      248.43      256.40     20.35 o 
   3  -7   9     1673.54     1672.59     45.59 o 
   4  -7   9     1487.26     1450.09     42.35 o 
   5  -7   9     1165.53     1178.74     57.12 o 
   6  -7   9      309.85      288.76     20.60 o 
   7  -7   9        9.22       24.43     17.24 o 
   8  -7   9      607.96      617.87     51.01 o 
   9  -7   9      303.37      368.57     43.83 o 
  10  -7   9       40.93       28.74     22.99 o 
  11  -7   9        0.54       13.65     22.99 o 
  12  -7   9       66.82       44.54     28.74 o 
  -9  -6   9       30.71       31.70     36.64 o 
  -8  -6   9      196.15      199.73     33.05 o 
  -7  -6   9        4.94        0.00     15.81 o 
  -6  -6   9       21.60       28.02     19.40 o 
  -5  -6   9      784.88      765.87     49.57 o 
  -4  -6   9      191.87      185.36     29.46 o 
  -3  -6   9      909.25      954.11     51.73 o 
  -2  -6   9        7.56       36.64     16.52 o 
  -1  -6   9     1618.84     1630.17     63.94 o 
   0  -6   9      672.42      604.94     38.80 o 
   1  -6   9     3618.32     3653.05     71.50 o 
   2  -6   9     1439.80     1523.53     42.87 o 
   3  -6   9       51.48       43.08     12.93 o 
   4  -6   9       40.92       53.79     11.42 o 
   5  -6   9      156.10      142.84     15.71 o 
   6  -6   9      589.12      608.77     27.79 o 
   7  -6   9        4.44        6.47     15.81 o 
   8  -6   9       21.86       30.89     19.40 o 
   9  -6   9       89.33       83.34     26.58 o 
  10  -6   9      271.91      277.32     40.95 o 
  11  -6   9       15.95       35.92     22.99 o 
  12  -6   9      188.95      222.00     43.83 o 
 -10  -5   9      180.76      169.55     42.39 o 
  -9  -5   9      492.58      500.34     34.52 o 
  -8  -5   9      638.41      682.53     49.57 o 
  -7  -5   9      115.17       80.47     23.71 o 
  -6  -5   9      170.28      188.95     29.46 o 
  -5  -5   9       57.68       65.38     21.55 o 
  -4  -5   9     1265.97     1171.80     56.04 o 
  -3  -5   9        3.63       25.15     14.37 o 
  -2  -5   9        1.43        0.00     12.21 o 
  -1  -5   9     1455.17     1500.85     59.63 o 
   0  -5   9       11.73       19.77      8.88 o 
   1  -5   9       52.58       61.73     11.93 o 
   2  -5   9       97.23       89.30     19.76 o 
   3  -5   9      254.18      298.56     19.79 o 
   4  -5   9      548.79      516.89     25.16 o 
   5  -5   9      577.46      540.14     27.30 o 
   6  -5   9      192.90      208.64     18.44 o 
   7  -5   9     3035.28     3220.11    107.77 o 
   8  -5   9       14.10       63.94     22.27 o 
   9  -5   9      300.98      301.03     40.95 o 
  10  -5   9      316.04      275.17     41.67 o 
  11  -5   9      832.96      816.88     63.22 o 
  12  -5   9      227.78      145.85     36.64 o 
 -10  -4   9      255.05      182.49     41.67 o 
  -9  -4   9      373.83      358.81     30.17 o 
  -8  -4   9      462.04      525.19     43.83 o 
  -7  -4   9      292.44      367.85     35.92 o 
  -6  -4   9      223.93      229.19     30.18 o 
  -5  -4   9      111.78      105.61     22.27 o 
  -4  -4   9      209.61      204.76     26.58 o 
  -3  -4   9      157.57      135.07     22.99 o 
  -2  -4   9     2249.40     2382.39     77.59 o 
  -1  -4   9      355.65      307.11     20.06 o 
   0  -4   9      308.54      298.06     39.51 o 
   1  -4   9     2281.63     2174.33     50.79 o 
   2  -4   9     2196.40     2089.48     49.48 o 
   3  -4   9      406.35      405.92     33.77 o 
   4  -4   9      467.31      476.51     24.24 o 
   5  -4   9      698.39      684.39     28.81 o 
   6  -4   9      552.40      537.26     26.58 o 
   7  -4   9      424.39      512.98     44.54 o 
   8  -4   9      353.06      350.61     40.23 o 
   9  -4   9        2.78       17.24     20.12 o 
  10  -4   9       84.31       74.72     28.02 o 
  11  -4   9      235.55      166.68     38.08 o 
 -11  -3   9       64.88       49.57     32.33 o 
 -10  -3   9      209.17      209.07     40.95 o 
  -9  -3   9      272.83      318.06     34.49 o 
  -8  -3   9      472.33      463.40     39.51 o 
  -7  -3   9      122.19      125.01     25.15 o 
  -6  -3   9      320.53      354.92     33.77 o 
  -5  -3   9      627.53      647.33     42.39 o 
  -4  -3   9     1779.02     1663.94     64.66 o 
  -3  -3   9        3.28        0.00     11.50 o 
  -2  -3   9      341.65      244.99     26.58 o 
  -1  -3   9        5.47       16.52      8.64 o 
   0  -3   9     3745.94     3579.75     68.08 o 
   1  -3   9     1904.21     1947.77     46.99 o 
   2  -3   9     3261.16     3051.96     77.95 o 
   3  -3   9      110.39       71.27     12.44 o 
   4  -3   9       44.66       66.22     12.38 o 
   5  -3   9       15.61       25.04     10.01 o 
   6  -3   9     1263.03     1238.63     38.82 o 
   7  -3   9      231.44      246.43     34.49 o 
   8  -3   9       29.76       32.33     20.84 o 
   9  -3   9       58.49       58.19     23.71 o 
  10  -3   9      269.92      248.58     40.23 o 
  11  -3   9       74.17       15.09     22.99 o 
 -11  -2   9      267.91      276.60     45.98 o 
 -10  -2   9       50.49       38.80     26.58 o 
  -9  -2   9        9.77        0.00     11.87 o 
  -8  -2   9      874.88      962.73     52.45 o 
  -7  -2   9      438.84      519.44     38.08 o 
  -6  -2   9      682.11      720.61     43.11 o 
  -5  -2   9      682.54      553.21     37.36 o 
  -4  -2   9     2121.25     1947.01     69.69 o 
  -3  -2   9     1866.63     1773.14     66.10 o 
  -2  -2   9       82.04      149.44     22.27 o 
  -1  -2   9      255.60      381.12     21.83 o 
   0  -2   9     7884.93     8273.01    118.11 o 
   1  -2   9      241.50      204.83     22.63 o 
   2  -2   9      235.93      244.27     17.52 o 
   3  -2   9     1951.40     1908.42     46.66 o 
   4  -2   9      274.05      284.53     19.79 o 
   5  -2   9      154.41      157.70     16.16 o 
   6  -2   9       80.78       80.58     14.15 o 
   7  -2   9        0.66        0.00     15.09 o 
   8  -2   9       68.30       81.19     24.43 o 
   9  -2   9       46.27       30.89     22.27 o 
  10  -2   9      646.56      577.64     56.04 o 
  11  -2   9        6.74        0.00     21.55 o 
 -12  -1   9       48.27       58.91     29.46 o 
 -11  -1   9       10.56        0.00     21.55 o 
 -10  -1   9       13.23        0.00     17.96 o 
  -9  -1   9      618.69      724.16     93.04 o 
  -8  -1   9     4295.64     4235.28    114.23 o 
  -7  -1   9     5394.89     5498.32    132.91 o 
  -6  -1   9     4203.19     4259.71    110.64 o 
  -5  -1   9      245.08      224.16     25.86 o 
  -4  -1   9      201.51      247.87     27.30 o 
  -3  -1   9     3370.07     3287.75     57.83 o 
  -2  -1   9      413.59      359.74     15.78 o 
  -1  -1   9      117.73      119.62     22.63 o 
   0  -1   9      111.44      172.86     15.14 o 
   1  -1   9      110.99       96.43     12.93 o 
   2  -1   9      885.60      987.93     32.51 o 
   3  -1   9      568.67      546.84     43.47 o 
   4  -1   9     2136.31     2215.73     52.49 o 
   5  -1   9      200.56      184.28     18.41 o 
   6  -1   9       81.06       52.07     13.18 o 
   7  -1   9      838.25      824.07     54.60 o 
   8  -1   9      252.06      253.61     36.64 o 
   9  -1   9      527.65      584.82     53.17 o 
  10  -1   9       28.56       48.85     26.58 o 
 -12   0   9      540.43      643.73     61.79 o 
 -11   0   9      105.59       40.95     25.86 o 
 -10   0   9      282.35      279.48     40.23 o 
  -9   0   9      599.80      631.56     32.53 o 
  -8   0   9     6806.64     6860.51    153.75 o 
  -7   0   9       58.38       41.70     12.44 o 
  -6   0   9      128.41      107.77     21.55 o 
  -5   0   9     1279.97     1069.06     51.01 o 
  -4   0   9       28.28       43.56     11.85 o 
  -3   0   9      186.42      175.81     13.56 o 
  -2   0   9      274.54      300.81     19.04 o 
  -1   0   9      121.21      145.10      9.18 o 
   0   0   9     1336.83     1310.87     45.26 o 
   1   0   9     1044.96      979.61     31.90 o 
   2   0   9     1547.47     1432.34     39.82 o 
   3   0   9     2003.33     1984.55     48.51 o 
   4   0   9     1212.08     1232.41     39.08 o 
   5   0   9      110.38       98.87     15.22 o 
   6   0   9       11.52        0.00     10.41 o 
   7   0   9     2238.76     2212.84     89.09 o 
   8   0   9      458.87      419.58     45.26 o 
   9   0   9      128.99      135.07     32.33 o 
  10   0   9      119.80      116.39     33.05 o 
 -13   1   9      468.79      518.00     58.91 o 
 -12   1   9       64.93       53.17     26.58 o 
 -11   1   9      417.70      576.92     53.88 o 
 -10   1   9      591.10      546.02     48.85 o 
  -9   1   9      828.32      827.48     34.78 o 
  -8   1   9      457.59      472.54     26.80 o 
  -7   1   9     1707.10     1618.67     63.94 o 
  -6   1   9      471.07      518.00     35.92 o 
  -5   1   9       22.61       36.17     10.18 o 
  -4   1   9      766.35      736.12     26.57 o 
  -3   1   9      581.44      594.52     22.94 o 
  -2   1   9     7514.45     7745.67    106.69 o 
  -1   1   9     1289.63     1403.47     27.97 o 
   0   1   9     2514.36     2624.95     53.59 o 
   1   1   9      489.12      458.47     22.59 o 
   2   1   9     1633.97     1651.21     43.33 o 
   3   1   9      229.90      246.74     18.78 o 
   4   1   9       15.20       24.33     11.42 o 
   5   1   9       17.58       13.46     13.29 o 
   6   1   9       22.64       22.23     18.32 o 
   7   1   9        7.69       36.64     20.84 o 
   8   1   9       11.97        0.00     17.96 o 
   9   1   9       81.08       85.50     30.89 o 
 -13   2   9       17.93        5.75     25.15 o 
 -12   2   9        4.68       61.07     26.58 o 
 -11   2   9      446.22      381.50     43.83 o 
 -10   2   9       98.40       87.65     26.58 o 
  -9   2   9        0.19        0.04     15.09 o 
  -8   2   9      915.71      901.22     34.77 o 
  -7   2   9     1806.25     1712.24     46.73 o 
  -6   2   9      187.32      195.82     17.52 o 
  -5   2   9     1108.18     1103.52     94.12 o 
  -4   2   9      841.55      813.50     28.74 o 
  -3   2   9     1107.51     1025.52     31.24 o 
  -2   2   9     1875.63     1867.45    101.30 o 
  -1   2   9     3069.87     3135.71     46.28 o 
   0   2   9      155.32      190.15     15.14 o 
   1   2   9      316.85      310.93     19.40 o 
   2   2   9      108.27      102.52     13.80 o 
   3   2   9       63.72       65.58     12.95 o 
   4   2   9      541.28      563.70     38.08 o 
   5   2   9        4.45        0.00     10.12 o 
   6   2   9       15.14        3.59     11.68 o 
   7   2   9      192.26      212.66     34.49 o 
   8   2   9      754.01      842.03     61.07 o 
   9   2   9      129.24      122.14     33.77 o 
 -13   3   9      465.19      466.28     52.45 o 
 -12   3   9      115.70      159.50     34.49 o 
 -11   3   9       32.62       30.89     21.55 o 
 -10   3   9      564.63      540.28     45.98 o 
  -9   3   9      677.38      707.29     28.03 o 
  -8   3   9      493.70      529.21     35.49 o 
  -7   3   9      801.59      777.19     31.45 o 
  -6   3   9     1005.80      941.84     49.21 o 
  -5   3   9      107.67       83.97     13.18 o 
  -4   3   9      120.46      120.67     14.31 o 
  -3   3   9     1921.21     1911.79     45.62 o 
  -2   3   9        0.70        6.07      7.35 o 
  -1   3   9        7.00        0.00      5.07 o 
   0   3   9       69.56       80.68     11.42 o 
   1   3   9       33.53       31.31     15.09 o 
   2   3   9       91.72       97.10     13.98 o 
   3   3   9      187.44      172.32     19.04 o 
   4   3   9      371.80      351.33     50.29 o 
   5   3   9       69.41       75.56     16.23 o 
   6   3   9      419.13      393.93     28.45 o 
   7   3   9      221.53      173.15     33.05 o 
   8   3   9      421.36      326.90     43.11 o 
 -12   4   9     1418.57     1305.43     76.16 o 
 -11   4   9       28.27        7.90     18.68 o 
 -10   4   9      188.85      143.69     29.46 o 
  -9   4   9        5.94        3.04      9.90 o 
  -8   4   9      650.73      609.53     29.92 o 
  -7   4   9       41.89       68.37     19.40 o 
  -6   4   9     1293.43     1187.25     41.67 o 
  -5   4   9       78.58       76.19     32.33 o 
  -4   4   9      430.29      439.87     23.52 o 
  -3   4   9      798.79      814.52     30.88 o 
  -2   4   9        2.05       13.20      8.88 o 
  -1   4   9     1354.02     1328.57     39.28 o 
   0   4   9      645.57      650.92     44.54 o 
   1   4   9      158.38      113.52     25.15 o 
   2   4   9      176.25      214.10     30.89 o 
   3   4   9     1313.75     1389.49     66.10 o 
   4   4   9      837.96      895.19     53.88 o 
   5   4   9      211.87      166.68     30.18 o 
   6   4   9      120.04       72.56     25.15 o 
 -13   5   9       47.05       60.35     25.86 o 
 -12   5   9       40.98       45.98     26.58 o 
 -11   5   9      288.11      326.18     42.39 o 
 -10   5   9      357.30      331.93     39.51 o 
  -9   5   9      464.24      505.21     28.81 o 
  -8   5   9       97.81       59.79     40.95 o 
  -7   5   9      398.61      315.37     23.11 o 
  -6   5   9      177.19      167.12     18.32 o 
  -5   5   9        2.24        0.00      8.64 o 
  -4   5   9        4.68       12.00      9.39 o 
  -3   5   9     1614.31     1660.92     83.70 o 
  -2   5   9     4358.64     4378.56     81.62 o 
  -1   5   9      609.11      610.69     44.54 o 
   0   5   9     1054.58     1091.33     57.48 o 
   1   5   9      164.60      140.82     28.02 o 
   2   5   9       92.24      117.83     25.86 o 
   3   5   9      625.35      630.08     49.57 o 
   4   5   9     2041.94     2064.83     87.65 o 
   5   5   9       21.30       33.77     22.99 o 
   6   5   9       11.02       32.33     23.71 o 
 -13   6   9      254.48      286.66     45.98 o 
 -12   6   9      187.23      189.67     37.36 o 
 -11   6   9      158.76      112.80     31.61 o 
 -10   6   9       68.10       62.51     23.71 o 
  -9   6   9        1.80        0.00     10.12 o 
  -8   6   9      526.11      561.83     30.58 o 
  -7   6   9       81.01       81.78     15.44 o 
  -6   6   9     1318.00     1372.51     77.59 o 
  -5   6   9     2225.99     2090.10     54.61 o 
  -4   6   9     1162.65     1164.44     40.33 o 
  -3   6   9       27.90       27.18     11.74 o 
  -2   6   9     1198.90     1259.54     42.13 o 
  -1   6   9     2714.47     2697.07     93.40 o 
   0   6   9      102.07      118.54     28.02 o 
   1   6   9       25.11       47.42     21.55 o 
   2   6   9        1.18        0.00     16.52 o 
   3   6   9      134.14       91.96     26.58 o 
   4   6   9        9.00        7.18     19.40 o 
   5   6   9        8.76        7.90     21.55 o 
   6   6   9       13.38       16.52     23.71 o 
 -13   7   9       72.34      138.66     36.64 o 
 -12   7   9       95.57       87.65     30.89 o 
 -11   7   9     3821.43     4200.80    141.54 o 
 -10   7   9      414.23      434.66     46.70 o 
  -9   7   9      175.37      150.17     34.84 o 
  -8   7   9       60.00       76.73     16.23 o 
  -7   7   9     1089.35     1089.81     41.14 o 
  -6   7   9     1489.82     1420.56     50.65 o 
  -5   7   9     2363.65     2388.59     61.20 o 
  -4   7   9     1071.92     1132.92     64.30 o 
  -3   7   9        0.42        5.77     10.41 o 
  -2   7   9     1822.57     1721.50     51.98 o 
  -1   7   9     1096.03     1064.75     61.79 o 
   0   7   9      244.32      190.39     33.77 o 
   1   7   9       23.73       27.30     20.12 o 
   2   7   9      584.91      603.50     51.01 o 
   3   7   9      113.75       81.19     25.86 o 
   4   7   9      625.35      689.72     56.76 o 
   5   7   9       85.56       68.25     28.74 o 
 -13   8   9      126.32      154.47     38.08 o 
 -12   8   9      946.42     1051.10     73.28 o 
 -11   8   9     2556.62     2648.94    110.64 o 
 -10   8   9      959.01      940.46     65.38 o 
  -9   8   9      189.13      191.64     22.44 o 
  -8   8   9      282.38      304.83     35.56 o 
  -7   8   9       82.32       89.08     16.76 o 
  -6   8   9      652.60      706.50     44.18 o 
  -5   8   9      253.39      236.76     42.03 o 
  -4   8   9        2.66        4.72     10.63 o 
  -3   8   9      156.83      127.31     22.63 o 
  -2   8   9      104.45      101.30     25.86 o 
  -1   8   9       89.46       82.62     25.15 o 
   0   8   9      218.17      242.84     36.64 o 
   1   8   9       26.45        6.47     20.84 o 
   2   8   9       11.19       20.12     20.84 o 
   3   8   9       32.46       44.54     24.43 o 
   4   8   9      336.24      318.99     45.26 o 
 -12   9   9      159.82      164.53     39.51 o 
 -11   9   9       18.93       21.55     23.71 o 
 -10   9   9       98.09      112.08     32.33 o 
  -9   9   9      114.72       81.90     25.86 o 
  -8   9   9       28.03        9.62     12.38 o 
  -7   9   9      268.58      325.48     27.09 o 
  -6   9   9      177.91      181.32     22.34 o 
  -5   9   9      321.98      338.90     27.68 o 
  -4   9   9      483.67      553.33     33.52 o 
  -3   9   9      106.86      121.74     20.57 o 
  -2   9   9      306.43      280.92     39.51 o 
  -1   9   9      529.62      497.17     48.14 o 
   0   9   9      569.26      740.73     56.04 o 
   1   9   9       55.95       96.27     30.18 o 
   2   9   9       26.65       33.77     24.43 o 
 -12  10   9      118.47       97.71     34.49 o 
 -11  10   9      160.73      141.54     36.64 o 
 -10  10   9      629.06      746.47     62.51 o 
  -9  10   9      169.53      140.10     33.77 o 
  -8  10   9       32.82       25.90     14.47 o 
  -7  10   9      513.87      512.65     33.71 o 
  -6  10   9     1047.55     1153.00     46.73 o 
  -5  10   9      443.12      490.57     33.01 o 
  -4  10   9      257.81      262.48     26.42 o 
  -3  10   9       46.17       32.27     14.63 o 
  -2  10   9      329.88      324.74     42.39 o 
  -1  10   9        0.92       10.06     20.12 o 
   0  10   9      244.61      200.45     39.51 o 
   1  10   9        0.17        0.00     22.99 o 
 -11  11   9      443.76      439.69     53.88 o 
 -10  11   9       66.16       33.05     25.86 o 
  -9  11   9      444.98      457.65     51.73 o 
  -8  11   9        1.79       10.25     14.98 o 
  -7  11   9      663.50      735.32     39.76 o 
  -6  11   9      632.50      671.30     75.80 o 
  -5  11   9      282.36      334.04     30.43 o 
  -4  11   9        1.27        0.26     13.80 o 
  -3  11   9        2.41        0.72     21.55 o 
  -2  11   9        8.92       16.52     20.84 o 
  -1  11   9       37.66       17.96     21.55 o 
  -9  12   9       32.07       22.99     22.99 o 
  -8  12   9        9.29        0.00     13.96 o 
  -7  12   9      342.59      366.84     32.62 o 
  -6  12   9       73.78       74.06     19.95 o 
  -5  12   9       30.45       38.33     17.99 o 
  -4  12   9        2.24        0.68     16.00 o 
  -3  12   9        1.93        0.00     21.55 o 
   4 -15  10      166.02      199.01     38.08 o 
   5 -15  10       26.05       48.14     25.15 o 
   6 -15  10      165.47      188.95     38.80 o 
   1 -14  10       93.38       50.29     26.58 o 
   2 -14  10       10.20       11.50     22.99 o 
   3 -14  10        0.14        0.00     19.40 o 
   4 -14  10        7.46       19.40     21.55 o 
   5 -14  10        1.98        0.26     14.42 o 
   6 -14  10       28.04       17.24     22.99 o 
   7 -14  10        0.19       22.99     24.43 o 
   8 -14  10      232.58      145.13     35.20 o 
   9 -14  10        3.26        0.00     22.27 o 
  -1 -13  10      166.65      166.68     38.08 o 
   0 -13  10       13.80       17.96     20.84 o 
   1 -13  10       31.11       31.61     23.71 o 
   2 -13  10        0.74        6.47     19.40 o 
   3 -13  10        8.01       10.06     19.40 o 
   4 -13  10       43.08       62.51     22.99 o 
   5 -13  10       36.54       51.39     17.08 o 
   6 -13  10      215.83      187.52     36.64 o 
   7 -13  10      537.28      697.62     57.48 o 
   8 -13  10       80.27       17.96     23.71 o 
   9 -13  10       22.19        0.00     22.99 o 
  10 -13  10      162.65      147.28     38.08 o 
  -3 -12  10       37.57       33.05     25.86 o 
  -2 -12  10       14.51       17.96     20.84 o 
  -1 -12  10       40.85       66.10     25.86 o 
   0 -12  10       47.61       35.20     22.27 o 
   1 -12  10      941.55      867.89     56.76 o 
   2 -12  10       10.66        4.31     15.81 o 
   3 -12  10      210.73      204.04     32.33 o 
   4 -12  10       73.92       71.92     17.01 o 
   5 -12  10      655.27      692.36     35.80 o 
   6 -12  10      514.56      428.92     45.26 o 
   7 -12  10      519.04      546.74     51.01 o 
   8 -12  10      321.86      255.77     40.95 o 
   9 -12  10       11.58       14.37     22.99 o 
  10 -12  10      258.19      261.52     43.83 o 
  -4 -11  10      269.40      314.68     45.98 o 
  -3 -11  10      188.49      119.98     30.18 o 
  -2 -11  10      298.51      296.72     40.23 o 
  -1 -11  10       27.21       41.67     21.55 o 
   0 -11  10      495.11      472.02     44.54 o 
   1 -11  10     1104.92     1029.54     59.63 o 
   2 -11  10      534.49      470.59     42.39 o 
   3 -11  10      163.49      161.11     21.69 o 
   4 -11  10        3.82        1.94     11.65 o 
   5 -11  10      331.30      369.65     27.41 o 
   6 -11  10     1411.69     1295.37     69.69 o 
   7 -11  10       41.08       53.17     24.43 o 
   8 -11  10      168.86      222.00     38.08 o 
   9 -11  10       31.89       30.89     25.15 o 
  10 -11  10        6.65        5.75     21.55 o 
  11 -11  10      159.59      122.14     37.36 o 
  -5 -10  10      172.74      218.41     40.23 o 
  -4 -10  10      223.55      239.96     38.80 o 
  -3 -10  10      203.08      259.36     38.80 o 
  -2 -10  10      342.00      385.81     42.39 o 
  -1 -10  10      215.42      166.68     30.89 o 
   0 -10  10        3.29       21.55     17.96 o 
   1 -10  10        1.15        0.00     14.37 o 
   2 -10  10      131.19      142.97     27.30 o 
   3 -10  10       91.95      103.84     33.77 o 
   4 -10  10      400.00      342.32     26.18 o 
   5 -10  10       32.10       32.99     35.92 o 
   6 -10  10      475.97      476.33     45.26 o 
   7 -10  10      712.12      521.60     47.42 o 
   8 -10  10      419.89      379.34     45.26 o 
   9 -10  10      119.17      163.09     35.20 o 
  10 -10  10       84.30      106.33     32.33 o 
  11 -10  10      205.28      237.09     43.83 o 
  -6  -9  10       49.99       60.35     25.86 o 
  -5  -9  10      571.02      535.25     50.29 o 
  -4  -9  10      300.33      355.63     41.67 o 
  -3  -9  10      291.71      330.49     39.51 o 
  -2  -9  10      131.00      141.54     28.02 o 
  -1  -9  10       51.23       22.27     18.68 o 
   0  -9  10      412.22      395.87     38.80 o 
   1  -9  10      350.29      335.52     34.49 o 
   2  -9  10        3.13       19.52     12.07 o 
   3  -9  10      799.67      892.43     42.75 o 
   4  -9  10       27.23       47.58     13.46 o 
   5  -9  10      957.58      855.90     35.80 o 
   6  -9  10      859.63      747.45     48.85 o 
   7  -9  10      694.99      726.36     56.04 o 
   8  -9  10     1403.63     1543.24     80.47 o 
   9  -9  10      319.52      363.54     45.26 o 
  10  -9  10       11.66       39.51     26.58 o 
  11  -9  10      132.36      143.69     37.36 o 
  -7  -8  10       74.38       62.51     27.30 o 
  -6  -8  10       43.70       35.92     22.99 o 
  -5  -8  10      115.62       44.54     23.71 o 
  -4  -8  10      123.30      109.20     27.30 o 
  -3  -8  10      310.02      259.36     34.49 o 
  -2  -8  10      115.56      122.14     25.15 o 
  -1  -8  10     1050.91     1021.64     56.04 o 
   0  -8  10      186.58      228.47     30.89 o 
   1  -8  10      299.47      367.28     58.91 o 
   2  -8  10       45.95       36.64     13.21 o 
   3  -8  10      476.02      458.38     27.01 o 
   4  -8  10     1115.21     1154.82     40.40 o 
   5  -8  10     2512.44     2687.31     63.09 o 
   6  -8  10       64.60       76.47     24.07 o 
   7  -8  10      127.55       86.21     26.58 o 
   8  -8  10       74.58       63.22     24.43 o 
   9  -8  10       44.72       47.42     25.86 o 
  10  -8  10       46.37       18.68     22.99 o 
  11  -8  10       20.76        4.31     22.99 o 
  -8  -7  10       11.06       18.68     22.99 o 
  -7  -7  10      125.85       71.13     26.58 o 
  -6  -7  10      131.23      115.67     29.46 o 
  -5  -7  10      172.12      161.65     30.89 o 
  -4  -7  10      421.49      348.45     38.08 o 
  -3  -7  10     1180.81     1092.77     58.91 o 
  -2  -7  10     2894.95     2785.44     94.12 o 
  -1  -7  10        0.64        6.47     12.93 o 
   0  -7  10      132.76      158.78     25.15 o 
   1  -7  10      538.15      540.14     28.43 o 
   2  -7  10     1745.42     1643.50     77.95 o 
   3  -7  10      618.60      586.84     29.05 o 
   4  -7  10      200.35      194.91     18.92 o 
   5  -7  10     1092.87     1038.78     37.22 o 
   6  -7  10      555.28      534.83     28.14 o 
   7  -7  10       18.62       17.24     17.24 o 
   8  -7  10        1.98        0.00     14.37 o 
   9  -7  10     1338.63     1256.57     74.00 o 
  10  -7  10        0.01        0.00     17.24 o 
  11  -7  10       72.31       90.53     31.61 o 
  -9  -6  10        0.63        0.00     15.24 o 
  -8  -6  10      146.47      148.00     32.33 o 
  -7  -6  10       34.30       30.89     20.84 o 
  -6  -6  10       10.17        4.31     16.52 o 
  -5  -6  10        0.10        2.87     15.81 o 
  -4  -6  10     2240.03     2199.19     84.78 o 
  -3  -6  10     1199.51     1161.02     58.19 o 
  -2  -6  10      715.48      681.09     43.83 o 
  -1  -6  10      245.63      208.35     27.30 o 
   0  -6  10      275.41      237.09     27.30 o 
   1  -6  10      499.50      475.48     26.07 o 
   2  -6  10     2135.36     2125.81     53.51 o 
   3  -6  10     1447.86     1479.06     62.51 o 
   4  -6  10      277.75      293.34     17.26 o 
   5  -6  10       22.57       41.82     23.71 o 
   6  -6  10      403.93      396.85     24.86 o 
   7  -6  10      234.48      273.01     37.36 o 
   8  -6  10        1.79       29.46     19.40 o 
   9  -6  10        0.63        0.72     18.68 o 
  10  -6  10        0.65       17.96     21.55 o 
  11  -6  10       76.15       36.64     27.30 o 
  -9  -5  10      142.51      147.16     24.45 o 
  -8  -5  10       25.54       33.77     20.84 o 
  -7  -5  10      323.81      285.94     35.92 o 
  -6  -5  10       20.12       51.01     21.55 o 
  -5  -5  10      149.98      175.30     28.74 o 
  -4  -5  10       38.73       43.11     18.68 o 
  -3  -5  10     1876.54     1959.22     75.44 o 
  -2  -5  10       36.48       48.14     17.96 o 
  -1  -5  10        5.20        0.00      9.34 o 
   0  -5  10       84.78      111.07     15.49 o 
   1  -5  10       20.47       21.96     10.41 o 
   2  -5  10        0.66       10.88      8.46 o 
   3  -5  10       14.02       12.62      9.90 o 
   4  -5  10      978.01     1050.96     37.21 o 
   5  -5  10       47.88       44.86     12.16 o 
   6  -5  10      488.10      519.56     27.45 o 
   7  -5  10      495.86      571.17     48.14 o 
   8  -5  10     1998.75     1961.38     88.37 o 
   9  -5  10      155.60      163.81     34.49 o 
  10  -5  10      152.29      191.83     40.23 o 
  11  -5  10      298.66      193.98     40.23 o 
 -10  -4  10       38.47       15.09     25.86 o 
  -9  -4  10       44.32       39.80     17.69 o 
  -8  -4  10       23.52       23.71     20.12 o 
  -7  -4  10      908.65     1009.43     56.76 o 
  -6  -4  10     1855.80     1768.11     73.28 o 
  -5  -4  10       58.75       61.07     20.84 o 
  -4  -4  10       69.40       66.82     20.12 o 
  -3  -4  10      125.81      172.43     25.86 o 
  -2  -4  10       43.28       22.27     13.65 o 
  -1  -4  10     1848.39     1707.76     66.82 o 
   0  -4  10      132.59      139.08     16.50 o 
   1  -4  10       97.05      113.85     17.96 o 
   2  -4  10      348.44      318.38     21.83 o 
   3  -4  10     4272.86     4188.09     78.34 o 
   4  -4  10     1539.37     1630.52     46.02 o 
   5  -4  10      769.28      743.87     31.19 o 
   6  -4  10      233.19      247.23     20.53 o 
   7  -4  10     1009.43     1020.20     61.07 o 
   8  -4  10      247.18      283.79     38.08 o 
   9  -4  10      243.92      329.77     44.54 o 
  10  -4  10       30.89        7.18     22.27 o 
  11  -4  10       21.10       51.01     26.58 o 
 -11  -3  10       45.90       75.44     32.33 o 
 -10  -3  10       14.32       27.30     25.86 o 
  -9  -3  10      104.28       96.60     44.90 o 
  -8  -3  10       15.39       22.27     18.68 o 
  -7  -3  10      133.90      135.79     26.58 o 
  -6  -3  10        5.71        0.00     13.65 o 
  -5  -3  10       15.69        0.00     14.37 o 
  -4  -3  10       84.49       99.15     21.55 o 
  -3  -3  10     1993.87     2059.09     76.16 o 
  -2  -3  10     1129.83     1153.12     55.32 o 
  -1  -3  10     1445.08     1522.58     43.68 o 
   0  -3  10      460.97      393.91     26.94 o 
   1  -3  10      903.54      849.41     32.01 o 
   2  -3  10      158.27      158.20     26.94 o 
   3  -3  10     1898.51     1959.72     55.68 o 
   4  -3  10     2136.98     2052.16     51.85 o 
   5  -3  10      250.15      232.63     43.47 o 
   6  -3  10      103.97       98.70     15.53 o 
   7  -3  10        2.00        7.18     17.96 o 
   8  -3  10       23.91       22.27     21.55 o 
   9  -3  10      162.52      196.86     36.64 o 
  10  -3  10      123.33      141.54     35.92 o 
  11  -3  10       59.53       43.83     28.74 o 
 -11  -2  10      232.64      219.13     43.83 o 
 -10  -2  10       47.90       25.86     22.99 o 
  -9  -2  10      648.50      649.69     48.50 o 
  -8  -2  10        8.77        7.18     15.81 o 
  -7  -2  10        2.14        0.00     14.37 o 
  -6  -2  10     1758.13     1744.40     69.69 o 
  -5  -2  10     6149.40     6399.98    148.72 o 
  -4  -2  10      149.66      196.14     27.30 o 
  -3  -2  10      837.35      908.84     48.14 o 
  -2  -2  10     2052.80     1902.46     70.41 o 
  -1  -2  10        6.72        4.62     10.42 o 
   0  -2  10       76.70       78.15     12.70 o 
   1  -2  10      255.47      260.39     19.05 o 
   2  -2  10      663.80      676.18     28.44 o 
   3  -2  10      179.76      153.41     16.76 o 
   4  -2  10      428.91      407.27     24.24 o 
   5  -2  10      454.83      466.06     25.98 o 
   6  -2  10       53.66       64.67     14.12 o 
   7  -2  10      405.81      434.66     43.83 o 
   8  -2  10       29.90        0.72     17.24 o 
   9  -2  10     1889.56     1853.61     90.53 o 
  10  -2  10     1200.85     1196.22     76.87 o 
 -11  -1  10      180.06      284.51     44.54 o 
 -10  -1  10      289.36      336.24     43.83 o 
  -9  -1  10      425.69      431.14     29.13 o 
  -8  -1  10     1383.51     1610.05     68.25 o 
  -7  -1  10      645.59      653.79     43.83 o 
  -6  -1  10      473.27      562.70     28.94 o 
  -5  -1  10     1479.66     1482.17     64.66 o 
  -4  -1  10      178.41      128.60     22.99 o 
  -3  -1  10     1187.56     1181.86     54.60 o 
  -2  -1  10     1570.81     1650.29     64.66 o 
  -1  -1  10      958.56      970.50     64.30 o 
   0  -1  10      940.99     1025.17     68.97 o 
   1  -1  10     1403.69     1562.08     56.04 o 
   2  -1  10      158.03      238.97     26.22 o 
   3  -1  10      164.81      176.33     33.05 o 
   4  -1  10     2539.26     2523.32     90.17 o 
   5  -1  10       25.82       35.57     11.93 o 
   6  -1  10       13.67        2.86     10.41 o 
   7  -1  10       70.73       89.81     27.30 o 
   8  -1  10      436.80      471.31     47.42 o 
   9  -1  10      482.18      515.85     52.45 o 
  10  -1  10      262.16      305.34     45.98 o 
 -12   0  10      499.52      651.64     62.51 o 
 -11   0  10      716.85      747.91     61.79 o 
 -10   0  10      479.06      459.09     48.14 o 
  -9   0  10     2362.26     2172.43     81.19 o 
  -8   0  10     4598.39     3925.63    110.64 o 
  -7   0  10       24.98       17.96     15.09 o 
  -6   0  10      275.84      361.38     34.49 o 
  -5   0  10        8.55        7.00      8.08 o 
  -4   0  10      559.51      515.85     23.30 o 
  -3   0  10        0.31        0.00      9.34 o 
  -2   0  10     3578.78     3767.57    104.18 o 
  -1   0  10      262.62      224.91     17.90 o 
   0   0  10      386.09      355.27     37.72 o 
   1   0  10     1269.86     1292.46     47.78 o 
   2   0  10        1.13        0.00      9.34 o 
   3   0  10      349.07      344.54     22.79 o 
   4   0  10      489.46      557.45     39.51 o 
   5   0  10       54.91       44.27     13.09 o 
   6   0  10       88.78       68.13     15.01 o 
   7   0  10       60.65       84.06     25.86 o 
   8   0  10      103.36      102.02     28.74 o 
   9   0  10       11.73       44.54     24.43 o 
 -12   1  10       87.18       52.45     28.74 o 
 -11   1  10       59.69       56.76     25.86 o 
 -10   1  10      240.61      255.05     36.64 o 
  -9   1  10      453.93      443.90     28.74 o 
  -8   1  10     1341.69     1349.26     61.07 o 
  -7   1  10     1683.26     1741.53     69.69 o 
  -6   1  10     1633.94     1602.49     44.57 o 
  -5   1  10      284.69      284.63     19.64 o 
  -4   1  10     1475.08     1477.28     39.47 o 
  -3   1  10      245.66      224.12     15.95 o 
  -2   1  10      774.54      770.18     44.54 o 
  -1   1  10     1061.93     1045.93     33.35 o 
   0   1  10      780.08      646.25     34.13 o 
   1   1  10      285.61      276.84     19.64 o 
   2   1  10       14.08        8.23      8.79 o 
   3   1  10      509.46      522.32     26.91 o 
   4   1  10      130.40      151.42     39.87 o 
   5   1  10       79.41      110.99     17.69 o 
   6   1  10      449.54      456.38     51.73 o 
   7   1  10        3.21        0.00     15.81 o 
   8   1  10      133.87      186.80     35.20 o 
   9   1  10       79.54       63.22     28.02 o 
 -12   2  10      353.57      390.84     48.14 o 
 -11   2  10      179.31      140.82     33.77 o 
 -10   2  10     1346.63     1396.67     71.13 o 
  -9   2  10      443.57      406.67     26.64 o 
  -8   2  10      207.24      190.51     19.55 o 
  -7   2  10     1647.44     1611.98     46.99 o 
  -6   2  10     2495.30     2522.90     58.09 o 
  -5   2  10     1245.01     1200.42     55.32 o 
  -4   2  10     1737.56     1768.93     44.48 o 
  -3   2  10      221.25      237.09     17.24 o 
  -2   2  10      760.19      736.40     27.43 o 
  -1   2  10        9.17       26.09     10.78 o 
   0   2  10     1005.59     1056.08     34.18 o 
   1   2  10       43.55       36.25     11.04 o 
   2   2  10       27.50       19.89     12.93 o 
   3   2  10       40.50       59.28     13.21 o 
   4   2  10      327.14      336.30     24.32 o 
   5   2  10      691.34      755.61     73.28 o 
   6   2  10       18.23       36.47     15.22 o 
   7   2  10        0.97       20.84     20.12 o 
   8   2  10       40.88       58.19     26.58 o 
 -13   3  10      305.21      227.75     43.83 o 
 -12   3  10       37.47       53.88     27.30 o 
 -11   3  10       69.47       67.18     18.80 o 
 -10   3  10      610.31      529.23     80.47 o 
  -9   3  10      815.90      792.61     28.75 o 
  -8   3  10       25.51       15.42     15.50 o 
  -7   3  10       51.63       68.56     14.42 o 
  -6   3  10      311.64      295.83     26.22 o 
  -5   3  10     1619.14     1603.37     44.12 o 
  -4   3  10      157.31      152.15     16.36 o 
  -3   3  10      968.21      964.17     32.97 o 
  -2   3  10       23.60       30.77     10.12 o 
  -1   3  10       10.15        0.00      7.94 o 
   0   3  10     1200.29     1222.81     59.63 o 
   1   3  10      442.94      426.04     38.80 o 
   2   3  10      296.25      242.12     32.33 o 
   3   3  10      101.31      127.17     28.02 o 
   4   3  10      380.47      398.02     40.23 o 
   5   3  10      443.44      460.53     42.39 o 
   6   3  10      314.03      306.78     39.51 o 
 -13   4  10        2.84        2.16     21.55 o 
 -12   4  10      260.60      224.16     38.08 o 
 -11   4  10      584.32      685.40     56.04 o 
 -10   4  10       22.12       15.09     19.40 o 
  -9   4  10       19.41        8.26     11.18 o 
  -8   4  10      205.49      218.29     46.70 o 
  -7   4  10      266.64      245.46     21.32 o 
  -6   4  10        4.41        0.00     11.85 o 
  -5   4  10      156.72      141.04     16.97 o 
  -4   4  10        0.21        0.76     11.50 o 
  -3   4  10      509.22      630.84     28.43 o 
  -2   4  10      245.14      266.95     37.72 o 
  -1   4  10     1514.28     1573.41     68.97 o 
   0   4  10     2071.20     1992.99     80.47 o 
   1   4  10      645.97      685.40     48.85 o 
   2   4  10       50.39       76.87     23.71 o 
   3   4  10        0.13        0.00     15.81 o 
   4   4  10      534.31      641.58     51.01 o 
   5   4  10      531.51      431.79     43.83 o 
   6   4  10       76.52       53.88     25.86 o 
 -13   5  10       78.56       91.24     30.89 o 
 -12   5  10        1.41        6.47     21.55 o 
 -11   5  10       64.57       43.83     23.71 o 
 -10   5  10      130.31      132.91     30.18 o 
  -9   5  10        4.24        5.34     11.14 o 
  -8   5  10       11.33       10.70     19.04 o 
  -7   5  10       53.75       12.93     11.18 o 
  -6   5  10        1.11        0.00     10.78 o 
  -5   5  10     1718.83     1772.42     49.72 o 
  -4   5  10      516.08      555.35     27.89 o 
  -3   5  10      412.84      527.17     34.13 o 
  -2   5  10     1373.09     1262.62     41.94 o 
  -1   5  10     2723.57     2845.79     98.43 o 
   0   5  10     1350.45     1299.68     65.38 o 
   1   5  10     1308.48     1439.06     70.41 o 
   2   5  10       22.61       10.06     17.96 o 
   3   5  10      234.27      204.04     33.77 o 
   4   5  10       22.62       30.18     21.55 o 
   5   5  10      192.78      236.37     38.08 o 
   6   5  10        0.02        0.00     19.40 o 
 -13   6  10       30.97       35.92     26.58 o 
 -12   6  10       28.12       34.49     24.43 o 
 -11   6  10      617.34      700.49     55.32 o 
 -10   6  10      859.52      904.53     61.07 o 
  -9   6  10      895.41      836.91     37.72 o 
  -8   6  10     1257.82     1153.62     43.04 o 
  -7   6  10      475.66      417.58     27.18 o 
  -6   6  10      342.00      314.37     24.39 o 
  -5   6  10      756.32      708.48     33.20 o 
  -4   6  10     2378.29     2376.51     67.89 o 
  -3   6  10      328.77      334.47     24.54 o 
  -2   6  10        6.97        3.23     12.57 o 
  -1   6  10     1079.11      986.44     58.19 o 
   0   6  10      408.06      458.37     43.83 o 
   1   6  10        4.82       28.74     19.40 o 
   2   6  10       27.00       27.30     19.40 o 
   3   6  10        6.82        0.00     16.52 o 
   4   6  10      311.65      303.19     42.39 o 
   5   6  10      120.10      127.88     33.05 o 
 -12   7  10       35.91       15.09     22.27 o 
 -11   7  10       23.07        5.03     21.55 o 
 -10   7  10     2683.91     2928.42    112.08 o 
  -9   7  10     1884.19     1784.98     63.94 o 
  -8   7  10     1008.73     1047.26     42.40 o 
  -7   7  10      173.03      202.36     22.34 o 
  -6   7  10      166.05      148.67     19.51 o 
  -5   7  10      559.85      582.83     31.99 o 
  -4   7  10      861.74      829.25     36.92 o 
  -3   7  10      134.23      152.40     19.81 o 
  -2   7  10      187.07      200.91     21.77 o 
  -1   7  10      540.07      407.36     43.11 o 
   0   7  10      377.61      380.78     43.11 o 
   1   7  10     1183.99     1155.27     68.25 o 
   2   7  10       51.12       30.89     21.55 o 
   3   7  10       24.91       24.43     22.99 o 
   4   7  10      164.24      162.37     35.92 o 
 -12   8  10      105.91       83.34     30.18 o 
 -11   8  10      145.12      206.20     40.23 o 
 -10   8  10       49.59       18.68     22.27 o 
  -9   8  10      465.26      448.75     53.17 o 
  -8   8  10       46.70       48.08     16.67 o 
  -7   8  10       24.92       17.78     12.95 o 
  -6   8  10       54.67       59.71     18.68 o 
  -5   8  10      374.16      343.97     30.18 o 
  -4   8  10      791.62      773.51     37.34 o 
  -3   8  10       58.66       49.21     14.93 o 
  -2   8  10      165.58      160.93     31.61 o 
  -1   8  10        1.16        0.00     17.24 o 
   0   8  10      524.95      461.25     48.85 o 
   1   8  10      244.07      356.35     46.70 o 
   2   8  10        1.75       25.86     23.71 o 
   3   8  10      194.73      209.07     39.51 o 
 -11   9  10      114.52       63.22     26.58 o 
 -10   9  10       48.18       53.88     25.86 o 
  -9   9  10      403.37      366.12     37.72 o 
  -8   9  10        0.86       18.00     13.96 o 
  -7   9  10      124.67      127.52     21.08 o 
  -6   9  10       46.29       39.06     15.65 o 
  -5   9  10      157.30      224.51     30.89 o 
  -4   9  10      790.84      826.61     40.37 o 
  -3   9  10     1408.76     1584.22     54.86 o 
  -2   9  10       62.67       64.66     24.43 o 
  -1   9  10        0.06        2.16     19.40 o 
   0   9  10      305.89      336.24     45.98 o 
   1   9  10      177.09      183.21     39.51 o 
 -11  10  10       28.99        0.00     20.12 o 
 -10  10  10      104.96      119.98     33.77 o 
  -9  10  10      330.27      372.16     48.14 o 
  -8  10  10      694.26      762.88     77.23 o 
  -7  10  10      137.21      153.85     34.13 o 
  -6  10  10        3.29        0.00     17.60 o 
  -5  10  10      594.23      636.23     37.85 o 
  -4  10  10     1065.18     1201.17     49.78 o 
  -3  10  10      116.95       95.55     28.74 o 
  -2  10  10       62.58       97.71     30.18 o 
  -1  10  10      185.63      124.29     33.05 o 
   0  10  10      150.46      160.22     38.80 o 
  -9  11  10      357.88      382.22     49.57 o 
  -8  11  10      592.84      595.11     38.74 o 
  -7  11  10      135.02      158.75     25.56 o 
  -6  11  10       19.43       44.48     17.59 o 
  -5  11  10        9.46       13.89     13.98 o 
  -4  11  10       67.15       58.91     18.92 o 
  -3  11  10       35.38       34.49     22.99 o 
   2 -14  11      105.79      109.92     32.33 o 
   3 -14  11       46.83      109.92     30.89 o 
   4 -14  11       43.88       58.91     25.15 o 
   5 -14  11       14.45       18.39     16.23 o 
   6 -14  11       25.64       49.57     27.30 o 
   7 -14  11       31.40       25.86     27.30 o 
  -1 -13  11        0.94        7.90     23.71 o 
   0 -13  11      141.06       96.99     28.02 o 
   1 -13  11        0.59        0.00     19.40 o 
   2 -13  11      117.69      104.18     30.18 o 
   3 -13  11       71.64       81.19     26.58 o 
   4 -13  11      268.04      318.99     38.80 o 
   5 -13  11        1.14       11.34     19.40 o 
   6 -13  11      135.38      235.65     40.95 o 
   7 -13  11      186.54      195.42     38.08 o 
   8 -13  11      850.52      961.29     68.97 o 
   9 -13  11      211.16      149.44     38.80 o 
  -2 -12  11       38.33       23.71     22.99 o 
  -1 -12  11      149.14      239.24     39.51 o 
   0 -12  11       16.13       12.93     20.12 o 
   1 -12  11       95.82      188.95     33.77 o 
   2 -12  11      649.18      759.40     54.60 o 
   3 -12  11      667.93      798.92     54.60 o 
   4 -12  11       37.01       25.86     14.73 o 
   5 -12  11       85.23       96.13     18.68 o 
   6 -12  11        3.57       12.93     19.40 o 
   7 -12  11       90.27      145.13     33.77 o 
   8 -12  11      571.02      590.57     56.76 o 
   9 -12  11      164.94      204.76     40.23 o 
  10 -12  11        0.64        0.00     20.12 o 
  -4 -11  11       34.49       53.88     28.02 o 
  -3 -11  11      101.95      103.46     30.18 o 
  -2 -11  11      503.88      531.66     50.29 o 
  -1 -11  11      498.34      495.73     47.42 o 
   0 -11  11       81.82       73.28     25.86 o 
   1 -11  11      136.89      232.06     35.20 o 
   2 -11  11      318.58      369.28     40.23 o 
   3 -11  11      477.13      466.64     31.68 o 
   4 -11  11        9.25       14.04     13.11 o 
   5 -11  11        0.87        0.00     11.04 o 
   6 -11  11        6.67        0.00     18.68 o 
   7 -11  11       56.03       56.04     25.15 o 
   8 -11  11      214.11      188.23     36.64 o 
   9 -11  11       67.82       73.28     30.18 o 
  10 -11  11       48.03       65.38     31.61 o 
  -5 -10  11      205.28      281.63     43.11 o 
  -4 -10  11        0.72        0.00     21.55 o 
  -3 -10  11      151.49      163.09     33.77 o 
  -2 -10  11      834.97      866.45     58.91 o 
  -1 -10  11       11.79        2.87     17.24 o 
   0 -10  11      229.44      210.51     33.77 o 
   1 -10  11       32.73       34.49     18.68 o 
   2 -10  11      338.68      379.34     38.80 o 
   3 -10  11        1.43        0.00     17.24 o 
   4 -10  11        6.63        0.00     10.63 o 
   5 -10  11      348.65      352.50     47.78 o 
   6 -10  11      280.37      196.86     34.49 o 
   7 -10  11      331.07      385.81     45.98 o 
   8 -10  11        0.95       10.06     19.40 o 
   9 -10  11      204.10      162.37     38.80 o 
  10 -10  11       26.53       82.62     31.61 o 
  -6  -9  11      817.26      772.34     61.79 o 
  -5  -9  11      731.71      788.14     58.91 o 
  -4  -9  11       40.61       39.51     24.43 o 
  -3  -9  11       16.03        9.34     20.12 o 
  -2  -9  11       70.02       71.13     22.27 o 
  -1  -9  11        4.72        4.31     15.09 o 
   0  -9  11      220.81      216.25     33.05 o 
   1  -9  11      376.00      417.42     40.23 o 
   2  -9  11     1081.25     1105.75     43.33 o 
   3  -9  11      551.56      488.99     34.13 o 
   4  -9  11     1761.87     1799.02    126.09 o 
   5  -9  11      821.04      778.69     36.39 o 
   6  -9  11        1.97        7.90     17.96 o 
   7  -9  11      133.84      121.42     30.18 o 
   8  -9  11      460.49      573.33     54.60 o 
   9  -9  11      389.17      288.10     44.54 o 
  10  -9  11      268.56      381.50     51.01 o 
  11  -9  11       28.32       33.77     30.18 o 
  -7  -8  11      274.17      222.72     39.51 o 
  -6  -8  11       33.73       20.84     23.71 o 
  -5  -8  11       39.29       79.75     26.58 o 
  -4  -8  11       59.75       41.67     23.71 o 
  -3  -8  11       41.70       40.23     20.84 o 
  -2  -8  11      211.82      271.58     35.20 o 
  -1  -8  11      400.91      331.21     36.64 o 
   0  -8  11      373.74      384.37     38.08 o 
   1  -8  11       99.89       62.63     20.48 o 
   2  -8  11       46.75       28.40     12.89 o 
   3  -8  11      202.23      236.22     22.79 o 
   4  -8  11     2963.57     2964.84     69.33 o 
   5  -8  11      164.14      157.89     18.80 o 
   6  -8  11      126.63       72.56     23.71 o 
   7  -8  11       35.22       14.37     19.40 o 
   8  -8  11      602.89      649.48     56.04 o 
   9  -8  11       91.17      120.70     33.05 o 
  10  -8  11        0.05       19.40     23.71 o 
  11  -8  11      135.16      191.11     41.67 o 
  -8  -7  11       37.36       31.61     22.99 o 
  -7  -7  11       73.21      130.76     32.33 o 
  -6  -7  11      166.26      128.60     30.89 o 
  -5  -7  11      732.83      699.77     51.73 o 
  -4  -7  11       66.99       55.32     21.55 o 
  -3  -7  11      267.51      283.07     35.20 o 
  -2  -7  11       44.67       49.57     20.12 o 
  -1  -7  11     1664.27     1579.16     68.97 o 
   0  -7  11      786.73      785.27     48.14 o 
   1  -7  11      881.82      874.21     37.21 o 
   2  -7  11     1630.29     1675.72     50.83 o 
   3  -7  11      330.17      250.91     21.99 o 
   4  -7  11      583.30      582.28     30.68 o 
   5  -7  11      297.92      313.76     28.74 o 
   6  -7  11       49.59       27.01     11.96 o 
   7  -7  11      338.11      346.29     41.67 o 
   8  -7  11       74.78       49.57     22.99 o 
   9  -7  11        1.26       10.78     20.84 o 
  10  -7  11      844.60      830.53     64.66 o 
  11  -7  11      113.30       96.27     33.05 o 
  -8  -6  11      290.07      300.31     42.39 o 
  -7  -6  11        8.03        5.75     18.68 o 
  -6  -6  11      296.48      344.14     40.23 o 
  -5  -6  11      158.27      176.02     32.33 o 
  -4  -6  11      290.83      364.97     38.80 o 
  -3  -6  11     1383.48     1270.23     63.94 o 
  -2  -6  11      632.32      576.92     42.39 o 
  -1  -6  11      177.20      210.51     29.46 o 
   0  -6  11      523.86      557.52     39.51 o 
   1  -6  11       72.95       83.39     14.84 o 
   2  -6  11       78.09       84.32     22.27 o 
   3  -6  11       13.53       15.28      8.52 o 
   4  -6  11     2269.30     2135.81     56.22 o 
   5  -6  11      758.34      755.31     43.47 o 
   6  -6  11       62.08       29.66     14.37 o 
   7  -6  11       49.82       67.53     25.86 o 
   8  -6  11        0.46        0.00     17.24 o 
   9  -6  11      224.44      189.67     38.08 o 
  10  -6  11      183.71      202.60     39.51 o 
  11  -6  11        1.34        0.00     20.84 o 
  -9  -5  11       53.93       67.53     26.58 o 
  -8  -5  11       54.59       30.18     22.27 o 
  -7  -5  11       14.49       22.27     20.12 o 
  -6  -5  11      234.68      215.54     33.05 o 
  -5  -5  11      215.18      258.64     33.05 o 
  -4  -5  11      315.38      257.21     32.33 o 
  -3  -5  11       65.35       38.08     17.96 o 
  -2  -5  11      619.21      571.89     42.39 o 
  -1  -5  11       44.10       49.57     17.96 o 
   0  -5  11        0.76        0.00      6.75 o 
   1  -5  11        9.49        3.50      9.90 o 
   2  -5  11      442.02      409.88     31.25 o 
   3  -5  11        2.68       10.61     10.63 o 
   4  -5  11       74.72       80.92     15.24 o 
   5  -5  11      903.74      914.63     38.08 o 
   6  -5  11     1188.04     1105.31     39.85 o 
   7  -5  11      285.46      292.41     38.80 o 
   8  -5  11      217.81      232.78     37.36 o 
   9  -5  11      754.44      755.81     61.07 o 
  10  -5  11       29.54       30.89     26.58 o 
 -10  -4  11       91.20       79.03     32.33 o 
  -9  -4  11      355.21      398.02     43.11 o 
  -8  -4  11       37.81        0.00     17.96 o 
  -7  -4  11       68.31       56.76     21.55 o 
  -6  -4  11       35.60       48.14     20.84 o 
  -5  -4  11      683.68      713.42     47.42 o 
  -4  -4  11       22.82       15.81     16.52 o 
  -3  -4  11      124.41      159.50     25.86 o 
  -2  -4  11      616.08      592.48     29.21 o 
  -1  -4  11      153.91      137.94     24.43 o 
   0  -4  11     1277.90     1150.36     65.02 o 
   1  -4  11       31.18       18.56     11.50 o 
   2  -4  11       11.31       23.85     14.37 o 
   3  -4  11       11.05       20.26     10.41 o 
   4  -4  11     2710.32     2510.79     60.73 o 
   5  -4  11      271.33      261.61     33.05 o 
   6  -4  11        1.22        4.67     10.67 o 
   7  -4  11      171.90      186.80     33.05 o 
   8  -4  11      215.21      227.03     37.36 o 
   9  -4  11       63.50       89.81     28.02 o 
  10  -4  11        1.08        0.00     22.27 o 
 -10  -3  11       21.39        0.00     22.27 o 
  -9  -3  11        7.28        1.44     19.40 o 
  -8  -3  11        3.13        2.16     16.52 o 
  -7  -3  11      172.86      145.85     28.74 o 
  -6  -3  11        0.65       21.55     16.52 o 
  -5  -3  11      897.92      995.06     55.32 o 
  -4  -3  11        5.80       11.50     15.81 o 
  -3  -3  11      188.56      193.98     29.46 o 
  -2  -3  11     1207.71     1107.85     56.04 o 
  -1  -3  11     1161.23     1131.21     39.63 o 
   0  -3  11     1044.18     1054.99     37.82 o 
   1  -3  11     1899.42     1983.24     52.07 o 
   2  -3  11        5.14       13.01     10.42 o 
   3  -3  11      366.00      404.11     62.51 o 
   4  -3  11       20.14       26.93     11.93 o 
   5  -3  11        1.44        3.95     10.16 o 
   6  -3  11      204.95      223.05     29.10 o 
   7  -3  11      102.53       96.27     25.86 o 
   8  -3  11        1.17        8.62     17.24 o 
   9  -3  11      119.55      107.05     31.61 o 
  10  -3  11      390.74      464.12     53.88 o 
 -11  -2  11      197.29      215.54     43.83 o 
 -10  -2  11       16.92       19.40     24.43 o 
  -9  -2  11       58.74       68.97     22.99 o 
  -8  -2  11      937.18     1041.76     58.91 o 
  -7  -2  11       59.34       37.36     18.68 o 
  -6  -2  11       17.07       21.55     16.52 o 
  -5  -2  11      805.43      760.67     60.71 o 
  -4  -2  11     2194.10     2225.05     81.90 o 
  -3  -2  11      221.22      158.06     25.86 o 
  -2  -2  11      142.30      176.02     26.58 o 
  -1  -2  11      292.16      270.13     21.91 o 
   0  -2  11     1043.35     1032.07     83.70 o 
   1  -2  11       31.69       27.46     12.57 o 
   2  -2  11        8.47        9.50      8.79 o 
   3  -2  11      109.25      108.10     20.48 o 
   4  -2  11      714.84      756.12     33.43 o 
   5  -2  11      394.85      421.86     33.41 o 
   6  -2  11       17.84       26.53     12.67 o 
   7  -2  11      152.50      123.57     29.46 o 
   8  -2  11       49.21       56.76     23.71 o 
   9  -2  11        9.74        0.00     22.99 o 
  10  -2  11      227.63      276.60     44.54 o 
 -11  -1  11       49.57       51.73     30.18 o 
 -10  -1  11      715.35      749.35     61.07 o 
  -9  -1  11      798.90      879.39     54.60 o 
  -8  -1  11        5.78       29.46     18.68 o 
  -7  -1  11      465.76      444.00     39.51 o 
  -6  -1  11      461.85      465.56     39.51 o 
  -5  -1  11      180.68      201.17     29.46 o 
  -4  -1  11        5.61        0.00     12.93 o 
  -3  -1  11      440.73      422.45     36.64 o 
  -2  -1  11      380.65      395.15     35.92 o 
  -1  -1  11       64.26       70.08     19.40 o 
   0  -1  11      269.39      252.60     33.77 o 
   1  -1  11     1080.08     1110.68     38.06 o 
   2  -1  11      833.94      790.56     36.64 o 
   3  -1  11       10.12        8.06     10.12 o 
   4  -1  11       54.38       67.67     14.98 o 
   5  -1  11     1214.21     1299.03     97.71 o 
   6  -1  11      221.36      224.29     27.66 o 
   7  -1  11      201.62      188.23     34.49 o 
   8  -1  11        0.99       15.09     20.84 o 
   9  -1  11      164.84      195.42     39.51 o 
 -11   0  11       31.07        0.00     24.43 o 
 -10   0  11      425.00      493.58     48.85 o 
  -9   0  11      988.14     1001.53     41.51 o 
  -8   0  11      446.29      448.31     39.51 o 
  -7   0  11      220.98      212.66     30.18 o 
  -6   0  11        6.75        0.00     12.93 o 
  -5   0  11      208.99      188.23     28.02 o 
  -4   0  11     1743.06     1809.07     71.85 o 
  -3   0  11      273.01      290.26     32.33 o 
  -2   0  11      529.90      517.29     38.80 o 
  -1   0  11      528.39      528.89     26.70 o 
   0   0  11     1932.46     1898.32     48.93 o 
   1   0  11     1307.29     1401.70     42.59 o 
   2   0  11      988.98      980.15     36.03 o 
   3   0  11      348.13      376.02     24.88 o 
   4   0  11       79.12       98.86     16.50 o 
   5   0  11       25.26       10.62     11.85 o 
   6   0  11      449.55      444.64     29.64 o 
   7   0  11       87.11       80.47     27.30 o 
   8   0  11        0.11       14.37     23.71 o 
   9   0  11        8.20        0.00     20.84 o 
 -12   1  11      364.66      423.17     53.17 o 
 -11   1  11       19.03        0.00     22.27 o 
 -10   1  11       95.93      132.20     32.33 o 
  -9   1  11        7.17       11.04     12.25 o 
  -8   1  11      148.87      154.54     20.48 o 
  -7   1  11     2533.15     2475.37     60.12 o 
  -6   1  11       86.96       86.93     22.27 o 
  -5   1  11       65.67       91.96     23.71 o 
  -4   1  11      112.43      119.26     23.71 o 
  -3   1  11     2513.28     2392.45     84.06 o 
  -2   1  11      388.19      352.76     34.49 o 
  -1   1  11        2.56        6.96      8.79 o 
   0   1  11      652.46      643.28     28.33 o 
   1   1  11     2583.35     2518.40     57.89 o 
   2   1  11      375.33      373.22     23.81 o 
   3   1  11       15.79       19.27     19.40 o 
   4   1  11      241.88      221.70     21.34 o 
   5   1  11       88.04       83.25     17.01 o 
   6   1  11       10.91        4.20     19.40 o 
   7   1  11       52.01       10.78     20.84 o 
   8   1  11        8.83       20.12     22.99 o 
 -12   2  11      327.99      283.07     44.54 o 
 -11   2  11      122.20      237.81     38.80 o 
 -10   2  11      245.41      238.64     25.11 o 
  -9   2  11     1182.82     1256.28     36.91 o 
  -8   2  11     1071.97     1103.87     41.40 o 
  -7   2  11      889.75      940.86     37.32 o 
  -6   2  11       44.37       59.07     15.09 o 
  -5   2  11      721.76      777.37     48.14 o 
  -4   2  11      547.36      599.91     43.11 o 
  -3   2  11     2624.68     2668.33     90.53 o 
  -2   2  11      932.26      892.32     50.29 o 
  -1   2  11       50.10       47.57     11.74 o 
   0   2  11       97.85      108.00     20.84 o 
   1   2  11      240.00      219.64     24.79 o 
   2   2  11      152.26      101.89     15.53 o 
   3   2  11      698.76      567.62    144.05 o 
   4   2  11       27.67       20.34     11.91 o 
   5   2  11       32.48       19.86     24.79 o 
   6   2  11        1.14        0.00     18.68 o 
 -12   3  11      519.70      530.22     53.17 o 
 -11   3  11       93.47       74.72     27.30 o 
 -10   3  11       14.88        0.00     17.96 o 
  -9   3  11       63.51       76.82     16.56 o 
  -8   3  11     1006.29      953.13     39.31 o 
  -7   3  11      127.66       90.90     16.16 o 
  -6   3  11      142.04      160.76     18.20 o 
  -5   3  11       30.68        0.00     12.21 o 
  -4   3  11      543.30      528.78     42.39 o 
  -3   3  11      585.09      656.67     45.26 o 
  -2   3  11       20.19       19.40     17.24 o 
  -1   3  11      402.72      381.50     38.08 o 
   0   3  11      715.99      862.14     52.45 o 
   1   3  11      716.61      641.58     47.42 o 
   2   3  11      309.91      250.74     35.20 o 
   3   3  11      407.89      356.35     40.23 o 
   4   3  11       88.68       63.94     25.86 o 
   5   3  11       26.32       50.29     24.43 o 
   6   3  11       20.75       30.18     24.43 o 
 -12   4  11       39.36       58.19     28.74 o 
 -11   4  11      314.44      388.68     45.98 o 
 -10   4  11       48.31       48.14     22.99 o 
  -9   4  11       26.26       33.91     13.60 o 
  -8   4  11      319.93      341.00     25.89 o 
  -7   4  11       33.49       15.27     11.93 o 
  -6   4  11      861.81      891.02     42.75 o 
  -5   4  11        0.62        1.42      9.90 o 
  -4   4  11      767.43      767.31     48.85 o 
  -3   4  11      604.91      589.13     44.54 o 
  -2   4  11      104.67      116.39     25.15 o 
  -1   4  11     1144.93     1119.35     61.07 o 
   0   4  11        1.53       14.37     18.68 o 
   1   4  11      272.69      229.19     34.49 o 
   2   4  11     1473.90     1676.87     79.03 o 
   3   4  11      199.78      195.42     34.49 o 
   4   4  11       43.49       64.66     25.86 o 
   5   4  11      175.14      195.42     37.36 o 
   6   4  11       63.63       92.68     29.46 o 
 -12   5  11       88.47       76.16     30.18 o 
 -11   5  11       31.59       43.83     24.43 o 
 -10   5  11       65.96       57.48     26.58 o 
  -9   5  11       39.92       11.73     13.46 o 
  -8   5  11     1196.56     1175.78     43.94 o 
  -7   5  11     1030.27      993.62     39.88 o 
  -6   5  11       52.05       44.96     13.91 o 
  -5   5  11      180.70      166.44     19.13 o 
  -4   5  11      890.06      876.19     35.68 o 
  -3   5  11       70.47       68.66     14.63 o 
  -2   5  11       12.66        0.00     13.65 o 
  -1   5  11      531.83      586.98     48.14 o 
   0   5  11        1.68        0.00     17.96 o 
   1   5  11       87.70       96.99     28.74 o 
   2   5  11      177.26      145.85     30.89 o 
   3   5  11        7.39       49.57     24.43 o 
   4   5  11       63.80       43.11     25.15 o 
   5   5  11       42.14       13.65     22.99 o 
 -12   6  11        2.62       12.21     24.43 o 
 -11   6  11      340.45      372.16     45.98 o 
 -10   6  11      246.27      276.60     40.23 o 
  -9   6  11     1816.18     1932.47     59.38 o 
  -8   6  11      425.65      464.12     35.56 o 
  -7   6  11      192.73      207.08     39.87 o 
  -6   6  11       22.44       15.32     14.73 o 
  -5   6  11        0.17        1.84     10.41 o 
  -4   6  11       30.91       37.41     13.09 o 
  -3   6  11     1296.86     1414.46     47.55 o 
  -2   6  11       17.53       25.93     13.18 o 
  -1   6  11       13.69       12.21     20.12 o 
   0   6  11        1.10        0.00     17.24 o 
   1   6  11      168.43      132.91     32.33 o 
   2   6  11      355.08      371.44     43.83 o 
   3   6  11       25.92        8.62     20.12 o 
   4   6  11       17.73        0.00     20.84 o 
 -12   7  11      583.67      604.94     59.63 o 
 -11   7  11        3.92        0.00     20.12 o 
 -10   7  11       22.55       45.26     24.43 o 
  -9   7  11      125.87      127.14     25.51 o 
  -8   7  11      639.18      613.02     34.77 o 
  -7   7  11      190.03      179.09     21.99 o 
  -6   7  11     1424.62     1478.09     50.79 o 
  -5   7  11        5.78       11.11     11.93 o 
  -4   7  11      672.25      611.80     33.64 o 
  -3   7  11        0.78        0.00     11.42 o 
  -2   7  11      193.63      214.82     35.92 o 
  -1   7  11      118.73      102.74     28.02 o 
   0   7  11       24.93        2.87     18.68 o 
   1   7  11      238.30      222.00     38.08 o 
   2   7  11      142.66      145.85     35.20 o 
   3   7  11      193.93      317.56     45.26 o 
 -11   8  11      136.87      155.90     35.92 o 
 -10   8  11       78.89       56.76     26.58 o 
  -9   8  11      396.38      367.96     30.20 o 
  -8   8  11      207.66      138.44     21.84 o 
  -7   8  11        6.83        9.97     12.95 o 
  -6   8  11      138.00      144.50     21.04 o 
  -5   8  11        1.29       14.96     12.95 o 
  -4   8  11       77.71       63.51     18.32 o 
  -3   8  11      386.45      323.11     49.57 o 
  -2   8  11      241.26      273.73     40.23 o 
  -1   8  11      235.23      216.97     38.08 o 
   0   8  11       25.44       65.38     26.58 o 
   1   8  11     1042.91     1030.98     69.69 o 
   2   8  11      161.92      190.39     40.95 o 
 -10   9  11      146.25      139.38     35.92 o 
  -9   9  11      160.19      123.68     37.72 o 
  -8   9  11      757.63      731.30     40.13 o 
  -7   9  11      625.67      713.29     39.08 o 
  -6   9  11     1281.75     1249.96    100.94 o 
  -5   9  11     1301.09     1332.43     52.45 o 
  -4   9  11       40.61       53.79     17.07 o 
  -3   9  11      544.23      609.25     55.32 o 
  -2   9  11      856.50      803.95     59.63 o 
  -1   9  11      403.48      413.83     50.29 o 
   0   9  11      101.79       33.77     27.30 o 
  -9  10  11        1.61        1.45     14.31 o 
  -8  10  11      192.44      228.32     26.91 o 
  -7  10  11      871.01      961.91     45.72 o 
  -6  10  11      294.46      297.74     29.96 o 
  -5  10  11      702.31      679.45     40.37 o 
  -4  10  11        2.77       13.62     16.00 o 
  -3  10  11       91.31      123.57     33.05 o 
  -2  10  11       12.91       47.42     26.58 o 
  -6  11  11       78.48       65.01     20.81 o 
   4 -14  12        5.00        0.00     20.84 o 
   5 -14  12        6.63        8.99     15.22 o 
   0 -13  12       26.32       49.57     26.58 o 
   1 -13  12       78.90       34.49     24.43 o 
   2 -13  12        0.85        0.00     19.40 o 
   3 -13  12      195.39      208.35     35.20 o 
   4 -13  12       50.07      104.89     25.86 o 
   5 -13  12      180.59      185.76     25.67 o 
   6 -13  12      292.42      357.79     48.85 o 
   7 -13  12       71.45       35.92     25.15 o 
   8 -13  12       88.52       74.00     30.18 o 
  -2 -12  12       14.00        8.62     22.27 o 
  -1 -12  12       85.25       91.96     28.02 o 
   0 -12  12      668.36      806.10     59.63 o 
   1 -12  12      389.78      410.24     45.98 o 
   2 -12  12       22.83       25.15     19.40 o 
   3 -12  12        1.46       12.21     17.96 o 
   4 -12  12      499.84      631.89     52.81 o 
   5 -12  12      528.49      587.45     36.41 o 
   6 -12  12      749.59      792.45     61.07 o 
   7 -12  12        3.08       45.26     25.86 o 
   8 -12  12      244.01      273.73     45.26 o 
   9 -12  12       23.00       12.93     25.86 o 
  -3 -11  12      226.73      193.98     39.51 o 
  -2 -11  12        0.63       28.74     22.27 o 
  -1 -11  12       83.83      153.75     33.77 o 
   0 -11  12      609.18      601.35     52.45 o 
   1 -11  12     1012.91     1026.67     63.22 o 
   2 -11  12       17.25       10.78     17.24 o 
   3 -11  12        9.11        0.00     12.43 o 
   4 -11  12      266.92      265.36     26.75 o 
   5 -11  12      489.32      437.75     31.24 o 
   6 -11  12        1.00       15.81     20.84 o 
   7 -11  12        7.22       12.93     20.12 o 
   8 -11  12        0.87        0.00     17.24 o 
   9 -11  12       60.94       93.40     33.77 o 
  -4 -10  12      227.91      263.67     41.67 o 
  -3 -10  12       57.35       26.58     22.99 o 
  -2 -10  12      186.25      160.22     33.77 o 
  -1 -10  12       57.60       61.07     24.43 o 
   0 -10  12      234.15      188.95     33.05 o 
   1 -10  12       66.58       59.63     22.27 o 
   2 -10  12       26.97        0.00     15.81 o 
   3 -10  12        5.49        0.00     13.29 o 
   4 -10  12       97.67      103.11     19.50 o 
   5 -10  12        4.56        0.00     10.87 o 
   6 -10  12       61.07       63.22     25.86 o 
   7 -10  12       27.82       19.40     24.43 o 
   8 -10  12        9.12        5.03     22.27 o 
   9 -10  12        0.42       18.68     24.43 o 
  10 -10  12      369.61      395.15     53.88 o 
  -5  -9  12      118.73      186.80     38.80 o 
  -4  -9  12      167.47      172.43     35.20 o 
  -3  -9  12       34.76       40.23     22.27 o 
  -2  -9  12        1.18       12.21     17.96 o 
  -1  -9  12       73.02       22.27     17.96 o 
   0  -9  12       29.16       58.19     21.55 o 
   1  -9  12     1614.90     1597.12     74.00 o 
   2  -9  12      943.04      854.06     38.87 o 
   3  -9  12       85.24       65.37     15.85 o 
   4  -9  12      130.70       65.56     16.17 o 
   5  -9  12      559.10      709.30     35.21 o 
   6  -9  12      523.34      449.03     47.42 o 
   7  -9  12      330.36      438.26     47.42 o 
   8  -9  12       58.11       36.64     25.15 o 
   9  -9  12       41.69       50.29     26.58 o 
  10  -9  12       64.17       65.38     30.89 o 
  -6  -8  12       49.69       32.33     25.15 o 
  -5  -8  12       15.05       11.50     20.12 o 
  -4  -8  12      258.42      292.41     39.51 o 
  -3  -8  12      255.15      201.89     34.49 o 
  -2  -8  12       61.69       56.76     23.71 o 
  -1  -8  12       27.95       45.26     19.40 o 
   0  -8  12      729.72      826.22     53.17 o 
   1  -8  12      482.94      522.08     31.72 o 
   2  -8  12      227.90      260.08     31.61 o 
   3  -8  12      602.88      558.39     31.81 o 
   4  -8  12        4.53       31.11     13.09 o 
   5  -8  12      407.41      377.42     44.54 o 
   6  -8  12     1028.70     1263.76     71.85 o 
   7  -8  12       77.37       40.95     22.27 o 
   8  -8  12       62.26       48.14     22.99 o 
   9  -8  12       69.60       81.90     31.61 o 
  10  -8  12        0.76        0.00     21.55 o 
  -7  -7  12      281.25      316.12     44.54 o 
  -6  -7  12       31.65       43.11     23.71 o 
  -5  -7  12      228.42      253.61     38.08 o 
  -4  -7  12     1571.88     1483.61     76.16 o 
  -3  -7  12      397.62      428.20     42.39 o 
  -2  -7  12       25.24        6.47     17.24 o 
  -1  -7  12        4.94       11.50     15.09 o 
   0  -7  12      934.94     1019.48     57.48 o 
   1  -7  12       18.00       18.31     11.55 o 
   2  -7  12      576.62      492.48     29.64 o 
   3  -7  12      944.85      962.18     39.03 o 
   4  -7  12       46.08       72.84     21.91 o 
   5  -7  12        4.73        2.94     10.63 o 
   6  -7  12       31.06       27.30     21.55 o 
   7  -7  12        3.15        0.00     15.09 o 
   8  -7  12      418.13      417.42     49.57 o 
   9  -7  12       91.77      159.50     37.36 o 
  10  -7  12       22.06        4.31     24.43 o 
  -8  -6  12      259.97      290.97     42.39 o 
  -7  -6  12      473.09      445.44     46.70 o 
  -6  -6  12       39.84       64.66     25.86 o 
  -5  -6  12      822.94      732.82     52.45 o 
  -4  -6  12      573.18      551.77     47.42 o 
  -3  -6  12      606.24      609.25     47.42 o 
  -2  -6  12       20.86       48.85     19.40 o 
  -1  -6  12        1.33        3.59     13.65 o 
   0  -6  12       50.98       43.83     19.40 o 
   1  -6  12      200.71      185.27     20.57 o 
   2  -6  12      152.94      137.14     50.29 o 
   3  -6  12      219.70      213.31     22.27 o 
   4  -6  12      299.99      264.20     23.11 o 
   5  -6  12       47.63       63.21     14.98 o 
   6  -6  12     1116.49     1217.06     69.69 o 
   7  -6  12      174.73      211.94     38.08 o 
   8  -6  12        4.92        0.00     18.68 o 
   9  -6  12       12.96       78.31     30.18 o 
  10  -6  12      144.13       84.06     32.33 o 
  -9  -5  12      174.80      161.65     35.92 o 
  -8  -5  12      155.08      153.75     33.05 o 
  -7  -5  12        7.16        0.00     18.68 o 
  -6  -5  12        1.66        2.16     17.24 o 
  -5  -5  12        0.57        0.72     15.09 o 
  -4  -5  12      248.22      221.28     32.33 o 
  -3  -5  12      306.72      239.96     33.77 o 
  -2  -5  12       34.10       60.35     19.40 o 
  -1  -5  12       94.13       35.20     15.81 o 
   0  -5  12       10.71        3.90     10.63 o 
   1  -5  12      708.36      693.79     34.49 o 
   2  -5  12      983.76      986.07     85.86 o 
   3  -5  12       85.88       76.53     28.74 o 
   4  -5  12        5.92        0.00     10.52 o 
   5  -5  12      148.24      176.13     20.71 o 
   6  -5  12      351.71      426.76     44.54 o 
   7  -5  12      918.95     1134.44     68.97 o 
   8  -5  12       93.11      127.17     33.05 o 
   9  -5  12       10.15       19.40     21.55 o 
  10  -5  12       77.10       97.71     30.18 o 
  -9  -4  12        0.32       15.09     20.84 o 
  -8  -4  12      183.05      169.55     33.05 o 
  -7  -4  12      115.81       81.90     26.58 o 
  -6  -4  12      393.94      356.35     38.80 o 
  -5  -4  12      578.79      698.34     49.57 o 
  -4  -4  12        5.85        0.00     15.09 o 
  -3  -4  12     1003.06      940.46     53.88 o 
  -2  -4  12      804.13      729.95     50.29 o 
  -1  -4  12        0.22        0.00     12.21 o 
   0  -4  12      260.82      306.47     24.43 o 
   1  -4  12      607.03      584.64     30.18 o 
   2  -4  12     1547.90     1449.81     46.48 o 
   3  -4  12      292.96      285.79     46.34 o 
   4  -4  12      801.12      817.07     36.03 o 
   5  -4  12      255.58      247.83     22.91 o 
   6  -4  12       70.95       76.16     24.43 o 
   7  -4  12      232.85      252.90     39.51 o 
   8  -4  12       79.59      100.58     30.18 o 
   9  -4  12        6.67       25.86     22.99 o 
 -10  -3  12       17.68        5.75     27.30 o 
  -9  -3  12       62.98       70.41     26.58 o 
  -8  -3  12        1.77       20.12     20.84 o 
  -7  -3  12      163.15      156.62     31.61 o 
  -6  -3  12      339.79      349.17     38.08 o 
  -5  -3  12      203.38      187.52     30.18 o 
  -4  -3  12     1886.20     1876.30     99.51 o 
  -3  -3  12       44.83       25.86     17.96 o 
  -2  -3  12      910.81      932.55     54.60 o 
  -1  -3  12       45.61       49.57     18.68 o 
   0  -3  12     1052.58     1049.52     39.11 o 
   1  -3  12      577.26      528.07     29.18 o 
   2  -3  12     1991.13     1954.94     54.09 o 
   3  -3  12      575.75      554.38     39.87 o 
   4  -3  12       27.97       32.93     13.40 o 
   5  -3  12      208.94      184.69     20.97 o 
   6  -3  12       73.68       44.11     14.83 o 
   7  -3  12       11.77       10.78     19.40 o 
   8  -3  12      108.37      135.79     33.77 o 
   9  -3  12       38.74       36.64     27.30 o 
 -10  -2  12       62.63       44.54     28.02 o 
  -9  -2  12      492.65      530.22     46.70 o 
  -8  -2  12      562.50      526.63     45.98 o 
  -7  -2  12     3497.50     3279.02    107.05 o 
  -6  -2  12      762.52      869.33     53.88 o 
  -5  -2  12      155.31      165.24     28.74 o 
  -4  -2  12      496.90      507.23     43.11 o 
  -3  -2  12     3336.63     3325.00    106.33 o 
  -2  -2  12     1760.86     1693.39     72.56 o 
  -1  -2  12      212.34      190.38     19.79 o 
   0  -2  12      908.51      875.56     35.52 o 
   1  -2  12      615.12      632.82     30.71 o 
   2  -2  12      135.37      160.95     22.63 o 
   3  -2  12      195.60      227.32     21.32 o 
   4  -2  12       92.29       95.86     16.67 o 
   5  -2  12        3.09        0.00     10.12 o 
   6  -2  12      501.39      481.79     30.58 o 
   7  -2  12      212.76      169.55     34.49 o 
   8  -2  12      389.80      441.85     49.57 o 
   9  -2  12       14.86       33.05     25.15 o 
 -11  -1  12      131.97      137.22     38.08 o 
 -10  -1  12       25.55       37.36     27.30 o 
  -9  -1  12      282.90      327.61     38.08 o 
  -8  -1  12      993.28      896.63     56.04 o 
  -7  -1  12      335.98      344.86     36.64 o 
  -6  -1  12      861.80      868.61     53.17 o 
  -5  -1  12       19.37        7.18     15.81 o 
  -4  -1  12      391.77      446.16     40.23 o 
  -3  -1  12       67.48       70.41     21.55 o 
  -2  -1  12       62.05       84.78     23.71 o 
  -1  -1  12       96.44       83.41     15.14 o 
   0  -1  12        1.99        2.49      9.82 o 
   1  -1  12      111.22      144.15     28.38 o 
   2  -1  12      688.31      698.24     35.20 o 
   3  -1  12     1753.55     1892.54     53.58 o 
   4  -1  12      120.77      100.60     31.97 o 
   5  -1  12      105.76      109.70     19.40 o 
   6  -1  12      206.49      219.50     23.86 o 
   7  -1  12      268.10      309.65     40.23 o 
   8  -1  12      118.77      182.49     38.08 o 
 -11   0  12      103.94      131.48     37.36 o 
 -10   0  12       64.10       30.18     24.43 o 
  -9   0  12       75.37       56.76     22.99 o 
  -8   0  12      951.64      975.66     56.76 o 
  -7   0  12        3.77        0.00     14.37 o 
  -6   0  12       71.36       45.26     19.40 o 
  -5   0  12       95.14      162.37     29.46 o 
  -4   0  12      582.13      651.64     45.26 o 
  -3   0  12     3222.82     3352.30    106.33 o 
  -2   0  12     4499.57     4645.52    128.60 o 
  -1   0  12     2287.77     2286.96     68.61 o 
   0   0  12      698.38      668.99     30.66 o 
   1   0  12     1669.82     1685.18     61.07 o 
   2   0  12     1413.40     1377.10     44.63 o 
   3   0  12      701.90      670.88     32.74 o 
   4   0  12      174.29      207.84     21.83 o 
   5   0  12      154.35      144.48     42.39 o 
   6   0  12       17.85       19.28     13.91 o 
   7   0  12       94.32       87.65     28.74 o 
   8   0  12       23.45       71.85     28.74 o 
 -11   1  12       13.42        5.03     22.99 o 
 -10   1  12        1.41        0.00     19.40 o 
  -9   1  12       63.03       32.83     14.71 o 
  -8   1  12        4.66        0.00     14.37 o 
  -7   1  12        2.20        7.18     16.52 o 
  -6   1  12       34.15       29.46     16.52 o 
  -5   1  12       44.07       18.68     16.52 o 
  -4   1  12       63.35      118.54     25.15 o 
  -3   1  12       73.55      100.58     24.43 o 
  -2   1  12      592.36      555.36     43.83 o 
  -1   1  12       42.44       31.21     11.65 o 
   0   1  12     1039.47     1199.46     40.30 o 
   1   1  12      107.20      100.41     16.88 o 
   2   1  12     1351.18     1407.19     45.72 o 
   3   1  12       11.64        1.94     11.14 o 
   4   1  12       36.12       39.73     14.31 o 
   5   1  12      207.20      217.44     42.39 o 
   6   1  12        3.71        0.00     12.95 o 
   7   1  12        5.87        0.00     20.84 o 
  -9   2  12        4.40        7.18     17.96 o 
  -8   2  12      266.66      322.59     36.64 o 
  -7   2  12     3667.53     3768.29    117.11 o 
  -6   2  12       13.59        0.72     13.65 o 
  -5   2  12      139.34      166.68     29.46 o 
  -4   2  12      553.97      665.29     46.70 o 
  -3   2  12      112.08      105.61     25.15 o 
  -2   2  12      356.67      242.84     33.05 o 
  -1   2  12      221.72      250.74     33.77 o 
   0   2  12        7.38        6.47     15.09 o 
   1   2  12        6.62        0.00     15.81 o 
   2   2  12        1.13        5.03     17.96 o 
   3   2  12       53.61       44.54     21.55 o 
   4   2  12      331.77      377.91     41.67 o 
   5   2  12       60.96       74.00     25.86 o 
   6   2  12       47.28       82.62     28.74 o 
 -11   3  12      365.63      425.32     47.42 o 
 -10   3  12      616.13      637.27     52.45 o 
  -9   3  12      105.63       71.85     24.43 o 
  -8   3  12      627.31      645.89     48.85 o 
  -7   3  12     3535.20     3511.80    112.08 o 
  -6   3  12      252.18      247.15     33.77 o 
  -5   3  12      161.04      133.63     26.58 o 
  -4   3  12       94.90       55.32     20.84 o 
  -3   3  12      123.50      189.67     30.89 o 
  -2   3  12      144.30      140.10     27.30 o 
  -1   3  12       51.20       53.17     22.27 o 
   0   3  12      871.11      862.14     55.32 o 
   1   3  12      734.95      742.88     53.88 o 
   2   3  12        9.31        0.00     18.68 o 
   3   3  12      328.53      292.41     40.23 o 
   4   3  12      731.93      801.79     58.19 o 
   5   3  12      435.92      482.08     49.57 o 
   6   3  12      113.02      113.52     31.61 o 
 -11   4  12       59.77       51.01     25.86 o 
 -10   4  12      169.06      206.91     35.20 o 
  -9   4  12       39.03       20.09     13.46 o 
  -8   4  12      214.18      281.63     35.92 o 
  -7   4  12      500.50      453.34     42.39 o 
  -6   4  12      259.15      308.93     37.36 o 
  -5   4  12      125.97      155.90     30.18 o 
  -4   4  12       69.88       86.21     23.71 o 
  -3   4  12      305.87      355.63     39.51 o 
  -2   4  12      408.95      340.55     38.80 o 
  -1   4  12      438.65      416.70     43.11 o 
   0   4  12      818.66      751.50     54.60 o 
   1   4  12       17.51        0.00     15.09 o 
   2   4  12       48.99       48.85     24.43 o 
   3   4  12      588.53      705.52     56.76 o 
   4   4  12      265.57      234.93     39.51 o 
   5   4  12       46.10      102.02     31.61 o 
 -11   5  12       10.17       31.61     25.86 o 
 -10   5  12      446.20      486.39     48.14 o 
  -9   5  12      104.77       52.09     16.76 o 
  -8   5  12        1.85        0.00     16.52 o 
  -7   5  12      205.01      181.05     32.33 o 
  -6   5  12     1576.88     1668.97     76.16 o 
  -5   5  12      441.98      371.44     40.23 o 
  -4   5  12     1599.61     1724.29     79.75 o 
  -3   5  12      122.61      102.02     25.86 o 
  -2   5  12      268.14      265.11     37.36 o 
  -1   5  12      900.51      899.50     58.91 o 
   0   5  12      559.82      576.92     51.73 o 
   1   5  12        0.52        0.00     18.68 o 
   2   5  12        0.49        0.00     20.12 o 
   3   5  12        0.19        0.00     20.84 o 
   4   5  12      151.11      148.72     36.64 o 
 -11   6  12      372.27      392.28     49.57 o 
 -10   6  12      143.64      191.11     36.64 o 
  -9   6  12       47.15       79.40     19.51 o 
  -8   6  12       43.69       36.81     14.71 o 
  -7   6  12        7.16       15.09     19.40 o 
  -6   6  12      412.03      385.81     42.39 o 
  -5   6  12      664.03      663.13     53.17 o 
  -4   6  12       88.39       69.69     24.43 o 
  -3   6  12       57.12       87.65     25.86 o 
  -2   6  12      440.35      428.20     45.98 o 
  -1   6  12       85.27       87.65     28.74 o 
   0   6  12        0.13        0.00     19.40 o 
   1   6  12        0.28        0.00     19.40 o 
   2   6  12        3.61       25.15     24.43 o 
   3   6  12       89.11      123.57     35.92 o 
 -11   7  12      735.61      836.28     66.10 o 
 -10   7  12        6.82        7.18     22.27 o 
  -9   7  12       30.80       12.67     13.96 o 
  -8   7  12       19.61        3.23     13.40 o 
  -7   7  12      118.75      134.81     22.27 o 
  -6   7  12       36.92       50.29     22.27 o 
  -5   7  12       24.57        2.16     17.96 o 
  -4   7  12      106.14       28.02     22.27 o 
  -3   7  12      252.44      285.94     40.95 o 
  -2   7  12       19.69       13.65     20.84 o 
  -1   7  12      138.45      137.94     31.61 o 
   0   7  12      423.53      448.31     51.01 o 
   1   7  12      224.63      278.04     44.54 o 
   2   7  12       33.51       35.20     28.02 o 
 -10   8  12        2.46        7.18     22.99 o 
  -9   8  12       76.49       58.54     17.99 o 
  -8   8  12      190.84      187.27     24.89 o 
  -7   8  12      467.42      446.25     33.02 o 
  -6   8  12      270.47      281.30     31.61 o 
  -5   8  12      295.79      390.84     45.26 o 
  -4   8  12      254.11      300.31     43.11 o 
  -3   8  12      144.29      151.59     35.20 o 
  -2   8  12       42.34       71.13     27.30 o 
  -1   8  12      495.95      660.26     60.35 o 
   0   8  12      377.58      410.24     51.73 o 
  -9   9  12       81.74      115.95     22.34 o 
  -8   9  12       96.37       94.94     21.32 o 
  -7   9  12      269.89      256.71     38.80 o 
  -6   9  12      751.49      894.22     54.60 o 
  -5   9  12      734.70      693.31     58.91 o 
  -4   9  12     1104.69     1148.09     72.56 o 
  -3   9  12        0.13       45.26     26.58 o 
  -2   9  12        0.48        0.00     20.84 o 
  -7  10  12       89.28       86.21     21.08 o 
  -6  10  12      250.11      243.44     54.24 o 
  -5  10  12      278.53      286.66     44.54 o 
   2 -13  13      106.39      127.88     33.77 o 
   3 -13  13       61.32       56.04     25.86 o 
   4 -13  13        0.78        2.16     19.40 o 
   5 -13  13        8.17       49.57     28.74 o 
   6 -13  13      118.64      101.30     32.33 o 
   0 -12  13        2.95       21.55     21.55 o 
   1 -12  13      271.63      364.26     45.26 o 
   2 -12  13      691.50      815.44     59.63 o 
   3 -12  13      272.48      242.84     38.80 o 
   4 -12  13       40.83       56.65     18.41 o 
   5 -12  13      483.13      531.16     35.80 o 
   6 -12  13       77.54       97.71     33.77 o 
   7 -12  13        7.21        0.00     20.12 o 
  -2 -11  13      210.23      268.70     43.83 o 
  -1 -11  13       39.65       63.22     25.86 o 
   0 -11  13      193.35      200.45     35.92 o 
   1 -11  13      759.40      831.25     57.48 o 
   2 -11  13      368.94      431.07     44.54 o 
   3 -11  13        0.12        0.00     13.29 o 
   4 -11  13       89.31       38.73     17.07 o 
   5 -11  13        0.02        5.82     14.50 o 
   6 -11  13      115.31       81.90     30.89 o 
   7 -11  13      201.16      196.86     41.67 o 
   8 -11  13        9.68       15.09     25.15 o 
  -4 -10  13       11.20       17.24     24.43 o 
  -3 -10  13       92.75      140.82     33.77 o 
  -2 -10  13       41.96       76.87     28.02 o 
  -1 -10  13       25.79       27.30     20.84 o 
   0 -10  13       50.90       41.67     20.84 o 
   1 -10  13       46.85       75.44     25.15 o 
   2 -10  13      334.94      433.23     44.54 o 
   3 -10  13      398.13      341.42     29.56 o 
   4 -10  13      636.29      598.27     35.90 o 
   5 -10  13        9.98       25.30     21.19 o 
   6 -10  13      135.20      178.89     35.92 o 
   7 -10  13      258.84      330.49     47.42 o 
   8 -10  13      325.59      446.16     53.88 o 
   9 -10  13       61.07       86.21     33.77 o 
  -5  -9  13        6.82        0.00     24.43 o 
  -4  -9  13       17.93       38.08     25.15 o 
  -3  -9  13       24.52       14.37     21.55 o 
  -2  -9  13       74.76      101.30     28.02 o 
  -1  -9  13      435.60      387.25     43.83 o 
   0  -9  13        8.45       22.99     18.68 o 
   1  -9  13       13.71       19.40     19.40 o 
   2  -9  13     1211.56     1220.81     48.49 o 
   3  -9  13     2007.84     2049.14     61.75 o 
   4  -9  13      184.12      163.80     21.89 o 
   5  -9  13       12.13       17.24     13.72 o 
   6  -9  13      167.53      160.93     34.49 o 
   7  -9  13      252.70      349.89     47.42 o 
   8  -9  13       76.35       28.74     23.71 o 
   9  -9  13       32.27       61.07     28.74 o 
  -6  -8  13       14.88       15.09     23.71 o 
  -5  -8  13       10.48       18.68     21.55 o 
  -4  -8  13        1.70        0.72     21.55 o 
  -3  -8  13      520.84      616.43     53.17 o 
  -2  -8  13      121.30      120.70     28.02 o 
  -1  -8  13      361.01      298.16     38.08 o 
   0  -8  13        8.26       12.21     16.52 o 
   1  -8  13      484.38      554.65     45.26 o 
   2  -8  13      620.27      675.78     64.30 o 
   3  -8  13     1368.33     1330.56     48.57 o 
   4  -8  13      657.49      657.59     34.95 o 
   5  -8  13        0.30        0.00     10.41 o 
   6  -8  13       46.45        0.72     17.24 o 
   7  -8  13      467.20      419.58     48.14 o 
   8  -8  13       14.63        0.00     20.12 o 
   9  -8  13        0.17        7.90     21.55 o 
  -7  -7  13      136.44      176.74     38.08 o 
  -6  -7  13      354.94      346.29     44.54 o 
  -5  -7  13      226.18      128.60     32.33 o 
  -4  -7  13       45.17        0.00     17.96 o 
  -3  -7  13      366.30      392.28     43.11 o 
  -2  -7  13      767.13      736.41     51.73 o 
  -1  -7  13      437.57      446.88     42.39 o 
   0  -7  13       38.66       19.40     17.96 o 
   1  -7  13      170.94      181.59     22.28 o 
   2  -7  13        0.57        0.00     15.81 o 
   3  -7  13      101.49       63.68     16.17 o 
   4  -7  13        0.83        0.00     18.32 o 
   5  -7  13      371.88      367.55     45.26 o 
   6  -7  13      155.52      234.93     38.80 o 
   7  -7  13       21.18       53.88     26.58 o 
   8  -7  13       42.89       22.27     24.43 o 
   9  -7  13      246.08      217.69     43.11 o 
  -7  -6  13      365.11      470.59     50.29 o 
  -6  -6  13      991.40      961.29     63.94 o 
  -5  -6  13      970.25     1038.16     64.66 o 
  -4  -6  13        3.10       13.65     17.96 o 
  -3  -6  13       25.47        4.31     15.81 o 
  -2  -6  13      582.60      609.25     48.85 o 
  -1  -6  13      478.22      437.54     40.95 o 
   0  -6  13        3.55       37.36     17.96 o 
   1  -6  13      611.10      708.84     35.24 o 
   2  -6  13      812.41      853.80     64.58 o 
   3  -6  13      317.75      341.95     28.02 o 
   4  -6  13     1230.68     1283.81     46.38 o 
   5  -6  13     1070.23      913.54     39.89 o 
   6  -6  13        2.65       12.21     20.84 o 
   7  -6  13      998.46      959.14     66.10 o 
   8  -6  13      959.50     1037.45     72.56 o 
   9  -6  13      386.24      371.44     51.73 o 
  -8  -5  13       78.25       59.63     25.15 o 
  -7  -5  13      219.50      244.27     38.80 o 
  -6  -5  13       22.21       12.93     20.12 o 
  -5  -5  13       10.39        0.00     17.24 o 
  -4  -5  13       67.24       83.34     25.15 o 
  -3  -5  13      310.34      341.27     38.80 o 
  -2  -5  13      481.90      425.32     40.23 o 
  -1  -5  13      228.94      199.01     30.18 o 
   0  -5  13        1.83        0.00      9.82 o 
   1  -5  13       74.56       62.57     15.75 o 
   2  -5  13      382.95      388.50     27.18 o 
   3  -5  13       32.38       15.01     18.32 o 
   4  -5  13      710.58      790.51     37.21 o 
   5  -5  13     1728.02     1655.89    100.94 o 
   6  -5  13       73.36       76.87     25.86 o 
   7  -5  13      151.82      148.72     35.20 o 
   8  -5  13      509.43      580.51     56.76 o 
   9  -5  13      412.59      491.42     56.76 o 
  -9  -4  13        3.94        0.00     20.84 o 
  -8  -4  13       48.97       58.91     25.86 o 
  -7  -4  13        4.39        2.16     17.24 o 
  -6  -4  13      522.62      505.07     47.42 o 
  -5  -4  13     2338.84     2270.31     90.53 o 
  -4  -4  13      188.31      130.76     30.18 o 
  -3  -4  13      234.14      219.85     31.61 o 
  -2  -4  13      798.69      704.08     50.29 o 
  -1  -4  13      854.35      911.72     55.32 o 
   0  -4  13       47.67       40.19     13.40 o 
   1  -4  13       68.33      108.65     17.99 o 
   2  -4  13       15.70       11.87     11.14 o 
   3  -4  13      243.01      269.68     24.32 o 
   4  -4  13      450.63      473.58     41.67 o 
   5  -4  13     1438.03     1534.81     51.12 o 
   6  -4  13       24.34       21.55     20.84 o 
   7  -4  13       45.27       34.49     24.43 o 
   8  -4  13       13.43        9.34     21.55 o 
   9  -4  13       55.55       64.66     30.18 o 
  -9  -3  13        2.46        6.47     20.84 o 
  -8  -3  13      117.53       80.47     26.58 o 
  -7  -3  13     1802.16     1822.72     83.34 o 
  -6  -3  13     1182.86     1273.82     68.25 o 
  -5  -3  13       29.10       21.55     17.96 o 
  -4  -3  13        4.78       13.21     12.21 o 
  -3  -3  13      293.83      298.16     35.92 o 
  -2  -3  13      304.23      328.33     38.08 o 
  -1  -3  13      666.41      656.67     48.14 o 
   0  -3  13      333.14      371.86     26.64 o 
   1  -3  13      228.15      155.69     19.79 o 
   2  -3  13       59.59       49.90     14.71 o 
   3  -3  13       57.52       47.38     17.96 o 
   4  -3  13      748.23      744.82     35.75 o 
   5  -3  13        2.23       11.72     12.44 o 
   6  -3  13        6.23        0.00     17.96 o 
   7  -3  13        0.55        6.47     21.55 o 
   8  -3  13      106.38       83.34     31.61 o 
 -10  -2  13      211.38      165.30     26.49 o 
  -9  -2  13       73.00       52.45     23.71 o 
  -8  -2  13     1475.25     1615.80     78.31 o 
  -7  -2  13      837.30      857.11     56.76 o 
  -6  -2  13      498.89      522.32     44.54 o 
  -5  -2  13      400.13      437.54     42.39 o 
  -4  -2  13      122.79       84.78     22.99 o 
  -3  -2  13      100.18       66.10     21.55 o 
  -2  -2  13     1022.73     1032.42     59.63 o 
  -1  -2  13       16.40        0.00     16.52 o 
   0  -2  13       71.61       61.21     13.91 o 
   1  -2  13        9.55        0.00      9.82 o 
   2  -2  13       10.64       10.44     11.42 o 
   3  -2  13      104.25      112.45     18.03 o 
   4  -2  13       37.25       43.83     14.73 o 
   5  -2  13      122.09      163.36     30.89 o 
   6  -2  13       50.78       72.56     28.02 o 
   7  -2  13       58.20       71.85     26.58 o 
   8  -2  13       82.55      142.25     35.92 o 
 -10  -1  13      285.10      354.07     43.47 o 
  -9  -1  13       14.08       23.71     22.27 o 
  -8  -1  13       55.96        7.18     19.40 o 
  -7  -1  13      747.91      773.27     37.08 o 
  -6  -1  13      156.20      193.26     33.05 o 
  -5  -1  13      448.34      504.35     45.26 o 
  -4  -1  13      155.02      169.55     30.18 o 
  -3  -1  13      181.75      160.93     28.74 o 
  -2  -1  13      461.63      436.82     41.67 o 
  -1  -1  13      130.86      133.34     30.53 o 
   0  -1  13      383.64      416.88     27.38 o 
   1  -1  13      116.21       90.57     16.36 o 
   2  -1  13      242.24      228.54     22.28 o 
   3  -1  13      191.25      212.73     22.60 o 
   4  -1  13      853.67      836.05     38.10 o 
   5  -1  13      304.85      333.42     27.89 o 
   6  -1  13       82.59      112.08     30.18 o 
   7  -1  13       47.01       20.12     22.27 o 
 -10   0  13      178.69      148.22     24.24 o 
  -9   0  13      108.53      135.79     30.18 o 
  -8   0  13       70.97       81.57     31.61 o 
  -7   0  13      226.56      216.97     34.49 o 
  -6   0  13      360.17      307.50     38.08 o 
  -5   0  13       36.55       53.17     22.27 o 
  -4   0  13      161.38      176.74     30.89 o 
  -3   0  13      102.70       63.94     23.71 o 
  -2   0  13     1157.52     1143.06     61.79 o 
  -1   0  13     2379.24     2307.17     59.63 o 
   0   0  13     1301.54     1218.66     79.75 o 
   1   0  13     1141.57     1099.00     41.00 o 
   2   0  13      462.08      500.49     65.74 o 
   3   0  13     1018.75     1012.19     41.40 o 
   4   0  13      570.37      597.11     33.78 o 
   5   0  13      563.21      559.39     34.29 o 
   6   0  13       41.14       50.29     24.43 o 
   7   0  13        1.75        0.00     20.84 o 
 -10   1  13        1.20        4.31     22.27 o 
  -9   1  13       50.49       49.57     22.99 o 
  -8   1  13      472.68      500.76     47.42 o 
  -7   1  13      783.23      896.63     57.48 o 
  -6   1  13     1432.63     1454.87     71.13 o 
  -5   1  13       65.33       91.24     25.15 o 
  -4   1  13      768.63      930.40     57.48 o 
  -3   1  13        0.53        0.72     15.81 o 
  -2   1  13      165.56      128.60     28.02 o 
  -1   1  13      114.96      114.23     26.58 o 
   0   1  13      600.22      523.03     45.26 o 
   1   1  13       58.34       84.06     25.86 o 
   2   1  13       80.52      101.30     27.30 o 
   3   1  13       98.51       96.27     27.30 o 
   4   1  13       38.40       38.08     22.99 o 
   5   1  13      139.12      149.44     33.05 o 
  -9   2  13      875.17      789.58     56.04 o 
  -8   2  13     1777.34     1845.71     81.90 o 
  -7   2  13      124.81      154.47     31.61 o 
  -6   2  13     3635.06     3612.38    117.11 o 
  -5   2  13      113.70       90.53     25.15 o 
  -4   2  13      223.03      181.77     30.18 o 
  -3   2  13      149.57      162.37     30.18 o 
  -2   2  13      466.43      428.20     43.11 o 
  -1   2  13      695.72      632.24     50.29 o 
   0   2  13     1298.57     1219.21     67.53 o 
   1   2  13      515.04      509.38     46.70 o 
   2   2  13      167.54      156.62     33.05 o 
   3   2  13       19.92       26.58     22.27 o 
   4   2  13       43.58       60.35     25.15 o 
   5   2  13     1232.13     1319.08     75.44 o 
  -9   3  13      836.86      873.64     58.19 o 
  -8   3  13      498.55      486.39     45.98 o 
  -7   3  13      509.88      395.87     41.67 o 
  -6   3  13     2033.62     1896.72     83.34 o 
  -5   3  13       37.10       36.64     18.68 o 
  -4   3  13       82.23       70.41     22.99 o 
  -3   3  13       84.67      180.33     33.05 o 
  -2   3  13      632.91      647.33     48.85 o 
  -1   3  13        0.66        0.00     17.24 o 
   0   3  13      834.26      790.30     56.76 o 
   1   3  13      684.11      756.53     56.76 o 
   2   3  13     1044.23     1146.65     68.25 o 
   3   3  13       11.85        2.16     18.68 o 
   4   3  13      221.33      192.55     38.08 o 
   5   3  13      237.64      250.02     42.39 o 
  -9   4  13       82.76       53.17     23.71 o 
  -8   4  13      131.04      122.14     29.46 o 
  -7   4  13     1582.98     1390.93     72.56 o 
  -6   4  13        5.66        5.75     15.81 o 
  -5   4  13      264.72      278.76     38.08 o 
  -4   4  13      161.29      163.09     30.89 o 
  -3   4  13      623.47      594.16     49.57 o 
  -2   4  13      289.63      308.22     39.51 o 
  -1   4  13      269.02      276.60     39.51 o 
   0   4  13      685.16      677.50     56.04 o 
   1   4  13      105.48       99.86     29.46 o 
   2   4  13        5.67       15.09     23.71 o 
   3   4  13        0.52       28.74     24.43 o 
   4   4  13       89.43      112.80     33.77 o 
  -9   5  13      642.50      642.30     51.73 o 
  -8   5  13      435.94      381.50     43.11 o 
  -7   5  13      261.46      211.23     35.92 o 
  -6   5  13       82.65       74.72     25.86 o 
  -5   5  13     1689.69     1801.16     82.62 o 
  -4   5  13      591.10      618.59     52.45 o 
  -3   5  13      664.21      607.09     52.45 o 
  -2   5  13       42.86       18.68     21.55 o 
  -1   5  13      181.93      209.07     38.08 o 
   0   5  13       29.58       39.51     23.71 o 
   1   5  13      221.59      240.68     41.67 o 
   2   5  13        3.74        5.75     25.15 o 
   3   5  13       27.95       42.39     27.30 o 
  -9   6  13      253.35      336.95     42.39 o 
  -8   6  13      259.25      221.28     37.36 o 
  -7   6  13       91.09       64.66     26.58 o 
  -6   6  13       35.13       43.83     23.71 o 
  -5   6  13        3.85        2.16     16.52 o 
  -4   6  13      336.05      334.80     43.11 o 
  -3   6  13        2.50       14.37     18.68 o 
  -2   6  13       27.28       14.37     20.12 o 
  -1   6  13       77.75       25.86     24.43 o 
   0   6  13       13.50       22.27     25.86 o 
   1   6  13      136.78       78.31     31.61 o 
   2   6  13       77.95       93.40     33.05 o 
  -9   7  13        1.77        1.44     20.12 o 
  -8   7  13        5.54        0.00     20.84 o 
  -7   7  13       75.32       91.96     26.58 o 
  -6   7  13       74.70       66.10     25.86 o 
  -5   7  13       63.85       56.76     23.71 o 
  -4   7  13       22.49       12.93     20.84 o 
  -3   7  13      232.41      177.46     35.20 o 
  -2   7  13      462.79      510.82     53.17 o 
  -1   7  13        0.04        0.00     20.12 o 
   0   7  13       13.05       18.68     26.58 o 
  -8   8  13        8.91        0.00     18.68 o 
  -7   8  13      100.90      112.08     31.61 o 
  -6   8  13      214.22      151.59     35.20 o 
  -5   8  13      192.84      173.15     35.92 o 
  -4   8  13      390.09      400.18     48.14 o 
  -3   8  13      164.90      209.07     39.51 o 
  -2   8  13      116.65      103.46     32.33 o 
  -6   9  13       23.59        2.16     22.27 o 
  -5   9  13      118.18       91.96     31.61 o 
   1 -12  14       16.52        0.00     22.99 o 
   2 -12  14       52.32       59.63     26.58 o 
   3 -12  14      280.19      283.07     40.95 o 
   4 -12  14       13.92       12.68     15.72 o 
   5 -12  14       54.09      104.89     35.20 o 
  -1 -11  14      136.71      135.79     33.05 o 
   0 -11  14       21.87       42.39     23.71 o 
   1 -11  14       36.39       28.02     21.55 o 
   2 -11  14       24.64        0.00     16.52 o 
   3 -11  14       20.29        2.19     15.22 o 
   4 -11  14        0.68        0.00     13.11 o 
   5 -11  14        3.30        5.03     14.84 o 
   6 -11  14      159.62      199.01     41.67 o 
   7 -11  14        9.87        0.00     23.71 o 
  -3 -10  14       43.43       40.23     26.58 o 
  -2 -10  14       21.03       38.80     23.71 o 
  -1 -10  14       28.73       28.02     21.55 o 
   0 -10  14        2.55       14.37     20.84 o 
   1 -10  14       63.97      101.30     28.74 o 
   2 -10  14      105.06       68.25     24.43 o 
   3 -10  14      182.23      265.48     28.03 o 
   4 -10  14      244.25      274.18     27.72 o 
   5 -10  14      341.99      358.24     30.72 o 
   6 -10  14       56.49       30.18     24.43 o 
   7 -10  14        0.22        0.00     22.99 o 
  -4  -9  14       11.40       32.33     25.15 o 
  -3  -9  14       70.03       49.57     25.15 o 
  -2  -9  14       60.04       89.09     29.46 o 
  -1  -9  14      311.63      317.56     40.95 o 
   0  -9  14      700.39      718.45     53.17 o 
   1  -9  14      224.26      181.77     33.77 o 
   2  -9  14        6.22        0.00     13.65 o 
   3  -9  14      420.89      470.83     44.90 o 
   4  -9  14     1205.23     1303.83     50.94 o 
   5  -9  14      399.18      375.13     40.95 o 
   6  -9  14      572.20      588.41     56.76 o 
   7  -9  14        1.01        0.00     16.52 o 
   8  -9  14       38.71      121.42     35.92 o 
  -5  -8  14       95.49      110.64     33.77 o 
  -4  -8  14       37.98        0.00     21.55 o 
  -3  -8  14      126.27      130.04     30.89 o 
  -2  -8  14       41.18       53.17     22.27 o 
  -1  -8  14      193.23      211.94     35.20 o 
   0  -8  14      397.04      330.49     40.23 o 
   1  -8  14      699.21      686.12     51.73 o 
   2  -8  14       43.15       28.67     13.98 o 
   3  -8  14        0.41        0.00     12.16 o 
   4  -8  14      227.03      211.62     40.59 o 
   5  -8  14      106.75      128.25     20.57 o 
   6  -8  14        0.98        0.00     18.68 o 
   7  -8  14        5.37       26.58     23.71 o 
   8  -8  14        4.95       24.43     25.86 o 
  -6  -7  14       95.39      138.66     35.92 o 
  -5  -7  14      467.67      591.29     56.04 o 
  -4  -7  14      397.24      262.95     40.23 o 
  -3  -7  14       92.20       95.55     28.74 o 
  -2  -7  14       14.01       13.65     18.68 o 
  -1  -7  14      436.85      449.03     45.26 o 
   0  -7  14      129.45      220.57     33.05 o 
   1  -7  14      109.20       47.41     14.47 o 
   2  -7  14      151.84      134.55     20.81 o 
   3  -7  14       48.49       44.66     15.72 o 
   4  -7  14        7.32        5.96     12.89 o 
   5  -7  14      346.57      319.45     27.01 o 
   6  -7  14      567.21      537.40     53.17 o 
   7  -7  14       38.42       17.24     24.43 o 
   8  -7  14      259.37      366.41     50.29 o 
  -7  -6  14        0.16        3.59     22.99 o 
  -6  -6  14      375.89      458.37     49.57 o 
  -5  -6  14      489.54      538.12     51.73 o 
  -4  -6  14     1035.71     1013.74     64.66 o 
  -3  -6  14       54.20       53.88     23.71 o 
  -2  -6  14      113.44      117.11     26.58 o 
  -1  -6  14       38.22       10.78     16.52 o 
   0  -6  14       15.32        0.00     15.81 o 
   1  -6  14       96.51       94.41     27.66 o 
   2  -6  14        6.19        0.00     11.87 o 
   3  -6  14       83.55       78.29     17.99 o 
   4  -6  14      196.24      143.59     21.59 o 
   5  -6  14     1570.66     1743.20     57.38 o 
   6  -6  14      510.81      537.40     53.17 o 
   7  -6  14      105.78       91.24     28.74 o 
   8  -6  14        0.26       19.40     25.86 o 
  -7  -5  14       96.05      151.59     33.77 o 
  -6  -5  14       87.55       51.01     26.58 o 
  -5  -5  14       27.10       41.67     22.99 o 
  -4  -5  14      129.09      108.49     28.74 o 
  -3  -5  14       44.53       40.95     22.27 o 
  -2  -5  14       85.93       52.45     20.84 o 
  -1  -5  14      325.05      323.08     48.50 o 
   0  -5  14       92.55       71.45     16.97 o 
   1  -5  14        3.42       25.15     14.42 o 
   2  -5  14       74.39       75.77     17.25 o 
   3  -5  14     1665.36     1665.23     54.33 o 
   4  -5  14        1.50        0.00     12.19 o 
   5  -5  14      286.93      393.80     70.77 o 
   6  -5  14      116.62      154.47     35.20 o 
   7  -5  14       11.34        5.03     20.12 o 
   8  -5  14       53.12       65.38     31.61 o 
  -8  -4  14        2.06       13.65     22.27 o 
  -7  -4  14        0.49        0.00     19.40 o 
  -6  -4  14      633.59      625.77     52.45 o 
  -5  -4  14      464.98      442.57     44.54 o 
  -4  -4  14     1087.06     1067.62     63.94 o 
  -3  -4  14     1480.07     1232.87     66.82 o 
  -2  -4  14        1.58        0.00     17.24 o 
  -1  -4  14       16.47       38.08     20.84 o 
   0  -4  14      319.44      341.93     27.42 o 
   1  -4  14      965.46      956.58     45.26 o 
   2  -4  14       43.06       63.31     35.92 o 
   3  -4  14       33.06       63.49     16.56 o 
   4  -4  14       97.66      106.80     42.39 o 
   5  -4  14       10.98        2.82     13.60 o 
   6  -4  14       57.00      106.33     29.46 o 
   7  -4  14        6.29        7.18     20.12 o 
   8  -4  14        2.16        0.00     22.27 o 
  -8  -3  14        8.76        0.00     20.12 o 
  -7  -3  14      220.24      221.28     36.64 o 
  -6  -3  14       80.05       98.43     28.02 o 
  -5  -3  14      115.05      144.41     30.89 o 
  -4  -3  14      553.12      601.35     51.01 o 
  -3  -3  14     1107.03     1073.37     62.51 o 
  -2  -3  14       26.46        0.00     16.52 o 
  -1  -3  14        0.74        0.00     15.81 o 
   0  -3  14       86.89       95.03     17.99 o 
   1  -3  14      263.59      289.14     25.91 o 
   2  -3  14        2.29       13.59     12.16 o 
   3  -3  14        6.45       16.36     13.09 o 
   4  -3  14      583.75      685.46     60.35 o 
   5  -3  14       32.24       30.04     14.98 o 
   6  -3  14       85.47       78.31     28.74 o 
   7  -3  14       48.24       83.34     30.18 o 
  -9  -2  14      157.36      183.92     36.64 o 
  -8  -2  14        5.39       15.09     21.55 o 
  -7  -2  14       35.48       21.55     20.84 o 
  -6  -2  14        0.21        0.00     16.52 o 
  -5  -2  14      182.08      186.80     33.05 o 
  -4  -2  14      293.27      339.11     40.95 o 
  -3  -2  14       35.56       30.89     19.40 o 
  -2  -2  14       91.19       64.66     21.55 o 
  -1  -2  14       95.39       63.94     23.71 o 
   0  -2  14        5.25        0.00     10.16 o 
   1  -2  14      388.04      386.16     29.82 o 
   2  -2  14      120.41      158.64     21.55 o 
   3  -2  14      469.70      477.55     53.17 o 
   4  -2  14        5.57        0.00     12.38 o 
   5  -2  14      140.59      154.30     22.60 o 
   6  -2  14      541.37      535.25     51.73 o 
   7  -2  14      574.70      637.99     58.91 o 
  -9  -1  14       76.08       81.19     27.30 o 
  -8  -1  14       15.11        0.00     18.68 o 
  -7  -1  14      401.27      396.38     30.98 o 
  -6  -1  14        0.09        5.75     16.52 o 
  -5  -1  14       75.71       33.05     19.40 o 
  -4  -1  14        3.31        0.00     15.09 o 
  -3  -1  14       30.50        6.47     17.24 o 
  -2  -1  14      131.93      147.28     29.46 o 
  -1  -1  14       29.57       27.23     13.18 o 
   0  -1  14       53.82       55.61     15.14 o 
   1  -1  14      586.07      687.47     34.73 o 
   2  -1  14      761.48      796.69     38.01 o 
   3  -1  14      142.28      156.58     21.55 o 
   4  -1  14        1.43        0.00     12.21 o 
   5  -1  14      462.38      492.23     33.52 o 
   6  -1  14      161.47      172.43     36.64 o 
  -9   0  14       25.11       11.50     20.84 o 
  -8   0  14        3.69        0.00     17.96 o 
  -7   0  14       13.69       18.68     20.12 o 
  -6   0  14       97.65       75.44     24.43 o 
  -5   0  14       58.03       74.72     24.43 o 
  -4   0  14     1546.94     1638.07     79.03 o 
  -3   0  14      778.48      785.27     53.88 o 
  -2   0  14      902.35      969.91     59.63 o 
  -1   0  14       40.56       48.68     15.09 o 
   0   0  14     1066.46      895.89     81.19 o 
   1   0  14      237.75      208.71     26.58 o 
   2   0  14      188.25      159.40     31.97 o 
   3   0  14      118.25      115.93     19.22 o 
   4   0  14       20.15        0.00     12.57 o 
   5   0  14       23.76       37.36     25.15 o 
 -10   1  14       11.13       19.40     22.27 o 
  -9   1  14      246.20      232.78     37.36 o 
  -8   1  14      161.34      226.31     37.36 o 
  -7   1  14     1981.46     1943.42     86.93 o 
  -6   1  14       18.29        6.47     18.68 o 
  -5   1  14      489.95      486.39     45.98 o 
  -4   1  14     1207.36     1052.53     62.51 o 
  -3   1  14      937.09      885.13     57.48 o 
  -2   1  14      130.78      105.61     26.58 o 
  -1   1  14      225.54      180.33     33.05 o 
   0   1  14      848.90      780.96     56.04 o 
   1   1  14       84.16       95.55     27.30 o 
   2   1  14       23.30       28.02     22.99 o 
   3   1  14      127.61       90.53     29.46 o 
   4   1  14      157.67      135.79     34.49 o 
   5   1  14        2.72       24.43     23.71 o 
 -10   2  14      113.68       87.65     28.74 o 
  -9   2  14       20.67       36.64     22.27 o 
  -8   2  14      224.85      269.42     39.51 o 
  -7   2  14     1130.72     1225.68     69.69 o 
  -6   2  14       14.86        1.44     17.96 o 
  -5   2  14      264.69      183.92     33.77 o 
  -4   2  14       34.39       28.74     20.12 o 
  -3   2  14       12.29        7.90     17.24 o 
  -2   2  14      134.80      120.70     29.46 o 
  -1   2  14        4.95        2.16     17.96 o 
   0   2  14      815.73      910.28     60.35 o 
   1   2  14      236.14      290.26     41.67 o 
   2   2  14      654.26      671.75     56.76 o 
   3   2  14      519.98      625.05     56.76 o 
   4   2  14        1.72        0.00     21.55 o 
  -9   3  14        1.18        0.00     17.96 o 
  -8   3  14        8.24        9.34     20.12 o 
  -7   3  14       13.18       33.05     21.55 o 
  -6   3  14       90.30       76.87     25.15 o 
  -5   3  14      527.81      568.30     51.01 o 
  -4   3  14        2.33       17.24     18.68 o 
  -3   3  14       92.67       62.51     25.86 o 
  -2   3  14       13.50        9.34     18.68 o 
  -1   3  14      192.22      197.57     35.92 o 
   0   3  14       62.72       11.50     19.40 o 
   1   3  14       10.94        0.00     19.40 o 
   2   3  14      353.47      285.23     43.83 o 
   3   3  14      745.69      860.71     65.38 o 
   4   3  14       54.59      127.88     36.64 o 
  -9   4  14       21.16        0.00     20.12 o 
  -8   4  14      677.91      725.64     55.32 o 
  -7   4  14        1.78       10.78     18.68 o 
  -6   4  14      646.76      569.73     52.45 o 
  -5   4  14      259.72      277.32     40.23 o 
  -4   4  14      123.17       69.69     25.86 o 
  -3   4  14      122.79       66.10     23.71 o 
  -2   4  14      346.24      396.59     46.70 o 
  -1   4  14      146.02      126.45     33.05 o 
   0   4  14       58.17       14.37     22.27 o 
   1   4  14       36.36       25.15     23.71 o 
   2   4  14      141.84      144.41     35.20 o 
   3   4  14        0.47        2.16     23.71 o 
  -9   5  14       39.46       21.55     22.99 o 
  -8   5  14      909.29      898.07     62.51 o 
  -7   5  14     1021.80     1193.35     71.13 o 
  -6   5  14      294.63      359.23     43.83 o 
  -5   5  14       20.46       47.42     23.71 o 
  -4   5  14      502.71      398.74     45.98 o 
  -3   5  14      725.39      666.01     56.76 o 
  -2   5  14      185.13      274.45     43.11 o 
  -1   5  14       33.38       52.45     27.30 o 
   0   5  14      108.31      100.58     32.33 o 
   1   5  14        0.09        0.00     22.27 o 
  -9   6  14       47.01       33.77     25.86 o 
  -8   6  14      418.62      505.07     51.73 o 
  -7   6  14      489.46      484.24     49.57 o 
  -6   6  14      138.56      101.30     31.61 o 
  -5   6  14        1.28        0.00     15.81 o 
  -4   6  14       69.40       74.72     27.30 o 
  -3   6  14      356.26      355.63     46.70 o 
  -2   6  14       23.72       20.84     21.55 o 
  -1   6  14       12.68        1.44     20.84 o 
   0   6  14        1.88        0.00     22.27 o 
  -8   7  14      172.99      145.85     33.77 o 
  -7   7  14       10.28       20.84     24.43 o 
  -6   7  14       41.92       34.49     25.86 o 
  -5   7  14      143.89       89.81     30.18 o 
  -4   7  14        2.74        0.00     21.55 o 
  -3   7  14      106.57       89.81     31.61 o 
  -2   7  14      157.50      193.26     40.23 o 
   1 -11  15       72.42       25.15     25.15 o 
   2 -11  15       14.21        7.90     20.84 o 
   3 -11  15       53.32       70.35     20.15 o 
   4 -11  15        1.11        0.00     15.75 o 
  -1 -10  15       12.28        2.87     20.12 o 
   0 -10  15        4.28        0.00     20.12 o 
   1 -10  15        2.54       30.18     20.84 o 
   2 -10  15      131.72      174.58     34.49 o 
   3 -10  15      213.57      196.21     26.49 o 
   4 -10  15        2.76        0.00     13.40 o 
   5 -10  15       39.77       69.69     28.74 o 
   6 -10  15      328.25      345.58     50.29 o 
  -3  -9  15       50.02       62.51     27.30 o 
  -2  -9  15       41.85       46.70     25.86 o 
  -1  -9  15      185.48      210.51     38.08 o 
   0  -9  15       64.01       80.47     27.30 o 
   1  -9  15      385.29      459.09     47.42 o 
   2  -9  15      552.49      476.45     34.50 o 
   3  -9  15       74.73       58.60     26.22 o 
   4  -9  15        0.19        0.00     18.68 o 
   5  -9  15      261.17      266.97     28.48 o 
   6  -9  15       62.66       51.01     28.02 o 
  -4  -8  15      184.18      239.96     43.11 o 
  -3  -8  15       82.47      102.74     30.89 o 
  -2  -8  15      208.26      234.93     39.51 o 
  -1  -8  15        4.29        0.00     14.37 o 
   0  -8  15       54.28       75.44     25.15 o 
   1  -8  15      202.21      225.59     35.92 o 
   2  -8  15      785.52      850.67     58.91 o 
   3  -8  15       58.01       48.69     17.18 o 
   4  -8  15      133.07       97.36     20.30 o 
   5  -8  15       20.74        6.88     13.79 o 
   6  -8  15        1.49        0.00     19.40 o 
   7  -8  15      105.29      102.02     34.49 o 
  -5  -7  15       14.06        0.00     20.84 o 
  -4  -7  15      398.80      434.66     49.57 o 
  -3  -7  15      896.88      872.20     61.79 o 
  -2  -7  15      115.00      112.08     28.74 o 
  -1  -7  15       27.06       60.35     22.99 o 
   0  -7  15       17.51       12.93     18.68 o 
   1  -7  15       23.41       24.85     14.98 o 
   2  -7  15        8.31        0.00     11.02 o 
   3  -7  15       75.78       57.62     17.59 o 
   4  -7  15       61.26       44.43     15.34 o 
   5  -7  15       84.08      104.93     25.86 o 
   6  -7  15       52.77       35.20     22.99 o 
   7  -7  15       71.21       56.04     28.02 o 
  -6  -6  15      170.61      182.49     37.36 o 
  -5  -6  15       38.43       38.80     24.43 o 
  -4  -6  15      261.21      229.19     38.80 o 
  -3  -6  15        2.53        0.72     17.96 o 
  -2  -6  15      294.90      262.24     38.08 o 
  -1  -6  15       24.51        7.18     18.68 o 
   0  -6  15        7.65       15.81     19.40 o 
   1  -6  15       59.55       68.46     17.27 o 
   2  -6  15      693.84      649.62     58.19 o 
   3  -6  15      593.73      527.73     33.99 o 
   4  -6  15      160.14      146.67     30.18 o 
   5  -6  15       60.85       27.30     16.26 o 
   6  -6  15       55.01       47.42     27.30 o 
   7  -6  15       56.21       85.50     30.89 o 
  -6  -5  15        2.58       10.06     22.27 o 
  -5  -5  15      208.67      146.56     33.77 o 
  -4  -5  15      118.35       35.92     22.99 o 
  -3  -5  15      239.33      242.84     37.36 o 
  -2  -5  15      335.60      285.94     38.08 o 
  -1  -5  15      371.15      332.72     42.39 o 
   0  -5  15       92.48       53.88     23.71 o 
   1  -5  15      772.75      867.19     58.55 o 
   2  -5  15     1343.78     1431.08    121.78 o 
   3  -5  15      292.34      398.44     30.94 o 
   4  -5  15        8.75        6.00     16.52 o 
   5  -5  15       11.07       20.42     14.42 o 
   6  -5  15        0.44        0.00     16.52 o 
   7  -5  15       34.47       30.18     24.43 o 
  -7  -4  15       42.89       22.99     22.99 o 
  -6  -4  15      440.26      403.05     45.98 o 
  -5  -4  15      190.78      158.78     34.49 o 
  -4  -4  15       54.51       40.95     22.99 o 
  -3  -4  15      468.83      503.29     34.27 o 
  -2  -4  15     1160.90     1100.67     66.10 o 
  -1  -4  15      524.67      535.97     49.57 o 
   0  -4  15      100.64       86.54     18.10 o 
   1  -4  15       41.62       21.65     13.96 o 
   2  -4  15      232.86      150.67     22.34 o 
   3  -4  15      118.17       94.15     19.81 o 
   4  -4  15        5.80        0.00     17.60 o 
   5  -4  15      200.07      207.48     25.40 o 
   6  -4  15       37.08       30.89     25.86 o 
   7  -4  15       32.21       10.78     25.86 o 
  -8  -3  15      128.47      136.51     34.49 o 
  -7  -3  15      155.66      152.31     33.77 o 
  -6  -3  15      507.89      487.11     48.85 o 
  -5  -3  15      242.91      288.82     40.23 o 
  -4  -3  15       53.79       69.69     22.99 o 
  -3  -3  15      419.47      397.30     43.83 o 
  -2  -3  15     1064.86     1010.15     63.22 o 
  -1  -3  15      123.69      123.57     28.74 o 
   0  -3  15       30.35        9.14     13.80 o 
   1  -3  15       12.72       17.10     13.96 o 
   2  -3  15        1.67       17.75     14.47 o 
   3  -3  15      264.23      261.26     26.16 o 
   4  -3  15       56.47       76.84     19.05 o 
   5  -3  15        6.20        9.07     18.32 o 
   6  -3  15       47.37       74.00     29.46 o 
  -8  -2  15        1.71        0.00     19.40 o 
  -7  -2  15      240.22      234.22     38.80 o 
  -6  -2  15       64.71       64.44     18.50 o 
  -5  -2  15       19.44       23.71     20.12 o 
  -4  -2  15       11.14       15.09     19.40 o 
  -3  -2  15      137.16      137.22     30.18 o 
  -2  -2  15       52.52       17.24     20.84 o 
  -1  -2  15      286.17      265.83     39.51 o 
   0  -2  15       74.49       63.42     16.67 o 
   1  -2  15       33.29       35.14     14.98 o 
   2  -2  15      148.59      140.59     21.55 o 
   3  -2  15      159.46      204.76     24.88 o 
   4  -2  15      103.45      115.39     22.63 o 
   5  -2  15       70.96       43.87     26.22 o 
   6  -2  15        0.39        5.03     22.27 o 
  -8  -1  15        0.48        0.00     20.12 o 
  -7  -1  15        9.80        0.00     19.40 o 
  -6  -1  15       22.06        0.00     18.68 o 
  -5  -1  15      129.72      143.69     33.05 o 
  -4  -1  15        3.66       12.21     17.96 o 
  -3  -1  15      195.47      187.52     33.77 o 
  -2  -1  15      520.41      485.67     48.14 o 
  -1  -1  15      773.82      852.09     59.63 o 
   0  -1  15      158.73      150.50     21.08 o 
   1  -1  15       26.08       15.81     13.72 o 
   2  -1  15       59.33       80.17     18.81 o 
   3  -1  15      182.67      238.49     58.91 o 
   4  -1  15       27.85       39.83     17.01 o 
   5  -1  15      312.21      349.49     31.49 o 
  -9   0  15        1.03        0.00     22.27 o 
  -8   0  15      136.74      140.10     33.77 o 
  -7   0  15      150.89      148.00     33.77 o 
  -6   0  15      283.46      264.39     40.23 o 
  -5   0  15       29.10       12.93     19.40 o 
  -4   0  15        3.06       17.96     19.40 o 
  -3   0  15     1261.25     1250.83     70.41 o 
  -2   0  15      489.57      497.89     49.57 o 
  -1   0  15      196.32      240.68     38.80 o 
   0   0  15      349.68      362.82     44.54 o 
   1   0  15      113.54      114.95     30.89 o 
   2   0  15      106.86      174.58     35.92 o 
   3   0  15      151.98      150.88     33.77 o 
   4   0  15      198.23      165.24     35.20 o 
   5   0  15        6.01       12.93     23.71 o 
  -9   1  15       26.46       43.83     23.71 o 
  -8   1  15      406.19      391.56     47.42 o 
  -7   1  15      553.20      484.96     49.57 o 
  -6   1  15     1147.14     1199.10     71.13 o 
  -5   1  15       25.64       18.68     21.55 o 
  -4   1  15       25.25       18.68     18.68 o 
  -3   1  15       65.90       13.65     20.12 o 
  -2   1  15      135.85       97.71     28.02 o 
  -1   1  15      290.14      301.75     42.39 o 
   0   1  15     1518.25     1620.83     82.62 o 
   1   1  15      247.13      222.72     37.36 o 
   2   1  15      233.75      234.22     39.51 o 
   3   1  15       69.65      103.46     32.33 o 
   4   1  15       29.07       13.65     25.15 o 
  -9   2  15      210.06      262.95     41.67 o 
  -8   2  15        0.27        0.00     16.52 o 
  -7   2  15      184.81      163.81     35.20 o 
  -6   2  15        0.80        2.87     18.68 o 
  -5   2  15      610.23      686.84     56.76 o 
  -4   2  15      291.08      270.14     39.51 o 
  -3   2  15       23.66       12.21     20.12 o 
  -2   2  15       20.12       30.89     22.99 o 
  -1   2  15      112.09      102.02     30.18 o 
   0   2  15       49.47       35.92     24.43 o 
   1   2  15      186.07      170.99     35.92 o 
   2   2  15       66.57       84.06     31.61 o 
   3   2  15      457.50      430.35     51.01 o 
  -9   3  15       70.85      120.70     33.77 o 
  -8   3  15      519.66      437.54     49.57 o 
  -7   3  15       92.04       91.96     28.02 o 
  -6   3  15      437.52      418.14     48.14 o 
  -5   3  15      243.01      293.13     43.11 o 
  -4   3  15      155.26      180.33     35.92 o 
  -3   3  15        5.96        0.00     16.52 o 
  -2   3  15      375.40      431.79     48.14 o 
  -1   3  15      393.93      436.82     48.85 o 
   0   3  15      210.26      315.40     45.98 o 
   1   3  15      810.49      773.06     63.94 o 
   2   3  15       40.12       33.05     28.02 o 
  -8   4  15       38.87       10.78     24.43 o 
  -7   4  15        6.90       12.21     20.84 o 
  -6   4  15      538.94      653.79     57.48 o 
  -5   4  15     1523.37     1513.06     81.19 o 
  -4   4  15       95.42      119.98     31.61 o 
  -3   4  15       84.87       27.30     24.43 o 
  -2   4  15      394.06      455.50     51.01 o 
  -1   4  15     1032.85      995.78     68.97 o 
   0   4  15        9.90        0.00     20.84 o 
   1   4  15        5.92       12.21     26.58 o 
  -8   5  15      261.72      235.65     41.67 o 
  -7   5  15      303.05      394.43     48.14 o 
  -6   5  15      617.52      634.39     58.19 o 
  -5   5  15      335.34      344.14     45.98 o 
  -4   5  15       94.51      162.37     35.92 o 
  -3   5  15       24.40        0.00     21.55 o 
  -2   5  15      149.12      145.85     35.92 o 
  -1   5  15      164.10       99.86     35.20 o 
  -6   6  15      495.07      519.44     53.88 o 
  -5   6  15       11.87       53.17     26.58 o 
  -4   6  15      100.58       78.31     28.02 o 
  -3   6  15        6.85       46.70     25.15 o 
  -1  -9  16       65.38       31.61     25.15 o 
   0  -9  16       59.18       23.71     22.99 o 
   1  -9  16        0.05        0.00     19.40 o 
   2  -9  16      194.77      192.57     34.49 o 
   3  -9  16      206.06      223.78     28.33 o 
   4  -9  16       71.36      100.54     21.17 o 
  -2  -8  16      193.25      233.50     40.23 o 
  -1  -8  16      297.53      329.77     43.83 o 
   0  -8  16       33.90       40.23     22.99 o 
   1  -8  16        7.27       31.61     21.55 o 
   2  -8  16        2.71        2.53     13.69 o 
   3  -8  16      120.01      154.61     24.13 o 
   4  -8  16        9.68       10.07     15.36 o 
   5  -8  16        0.03       12.21     22.27 o 
  -3  -7  16      180.60      222.72     40.23 o 
  -2  -7  16       37.60       17.24     20.84 o 
  -1  -7  16        3.57        0.00     16.52 o 
   0  -7  16        2.98       14.37     18.68 o 
   1  -7  16       32.68        0.00     20.12 o 
   2  -7  16        6.69        0.00     12.38 o 
   3  -7  16       72.82      130.67     34.84 o 
   4  -7  16      168.22      190.17     25.14 o 
   5  -7  16      623.68      563.27     56.76 o 
  -4  -6  16      121.61       61.79     28.74 o 
  -3  -6  16       82.81       71.85     27.30 o 
  -2  -6  16       17.66       20.12     21.55 o 
  -1  -6  16       28.43       33.05     21.55 o 
   0  -6  16      364.15      319.71     41.67 o 
   1  -6  16      111.88       89.08     15.58 o 
   2  -6  16       45.49       28.56     25.15 o 
   3  -6  16      147.74      172.71     25.05 o 
   4  -6  16      437.53      513.26     35.75 o 
   5  -6  16      526.50      551.77     56.76 o 
  -5  -5  16      346.74      346.29     45.98 o 
  -4  -5  16       36.13       13.65     23.71 o 
  -3  -5  16       29.37        0.00     17.24 o 
  -2  -5  16      235.89      223.44     37.36 o 
  -1  -5  16      260.26      294.14     29.35 o 
   0  -5  16      781.71      818.32     58.91 o 
   1  -5  16       41.02       47.72     17.52 o 
   2  -5  16      429.67      433.33     72.20 o 
   3  -5  16      229.75      193.93     25.89 o 
   4  -5  16      153.76      222.12     26.93 o 
   5  -5  16      170.81      206.75     54.60 o 
  -6  -4  16      194.70      162.37     37.36 o 
  -5  -4  16      685.59      819.76     63.22 o 
  -4  -4  16      141.03      170.99     35.20 o 
  -3  -4  16       63.70       71.80     18.03 o 
  -2  -4  16       77.60      122.86     30.18 o 
  -1  -4  16       72.42       90.53     28.74 o 
   0  -4  16       74.29      110.89     40.23 o
[truncated: 7,652 more chars]
